# Supplementary material for: Genomic and Phenotypic Insights into the Potential of Bacillus subtilis YB-15 Isolated from Rhizosphere to Biocontrol against Crown Rot and Promote Growth of Wheat
Source: Biology (Basel). 2022 May 20;11(5):778. doi: 10.3390/biology11050778 (PMC9138608; doi:10.3390/biology11050778)
Supplement: Supplementary file 1 [file biology-11-00778-s001.zip]

Archive with 1 entries (1 files):
- biology-1686240-supplementary.xlsx
