# Supplementary material for: Genomic and Phenotypic Insights into the Potential of Bacillus subtilis YB-15 Isolated from Rhizosphere to Biocontrol against Crown Rot and Promote Growth of Wheat
Source: Biology (Basel). 2022 May 20;11(5):778. doi: 10.3390/biology11050778 (PMC9138608; doi:10.3390/biology11050778)
Supplement: Supplementary file 1 [file biology-11-00778-s001.zip › biology-1686240-supplementary.xlsx]

## Sheet: Table S1
Table S1. Aannotation of B. subtilis YB-15 genome.
##gff-version 3
##sequence-region gnl|Prokka|assembly_1 1 4233040
gnl|Prokka|assembly_1	Prodigal:2.6	CDS	82	1341	.	+	0	ID=assembly_00001;Parent=assembly_00001_gene;Name=dnaA_1;dbxref=COG:COG0593;gene=dnaA_1;inference=ab initio prediction:Prodigal:2.6,similar to AA sequence:UniProtKB:P05648;locus_tag=assembly_00001;product=Chromosomal replication initiator protein DnaA;protein_id=gnl|Prokka|assembly_00001
gnl|Prokka|assembly_1	prokka	gene	82	1341	.	+	.	ID=assembly_00001_gene;Name=dnaA_1;gene=dnaA_1;locus_tag=assembly_00001
gnl|Prokka|assembly_1	Prodigal:2.6	CDS	1530	2666	.	+	0	ID=assembly_00002;Parent=assembly_00002_gene;Name=dnaN;dbxref=COG:COG0592;gene=dnaN;inference=ab initio prediction:Prodigal:2.6,similar to AA sequence:UniProtKB:P05649;locus_tag=assembly_00002;product=Beta sliding clamp;protein_id=gnl|Prokka|assembly_00002
gnl|Prokka|assembly_1	prokka	gene	1530	2666	.	+	.	ID=assembly_00002_gene;Name=dnaN;gene=dnaN;locus_tag=assembly_00002
gnl|Prokka|assembly_1	Prodigal:2.6	CDS	2797	3012	.	+	0	ID=assembly_00003;Parent=assembly_00003_gene;inference=ab initio prediction:Prodigal:2.6;locus_tag=assembly_00003;product=hypothetical protein;protein_id=gnl|Prokka|assembly_00003
gnl|Prokka|assembly_1	prokka	gene	2797	3012	.	+	.	ID=assembly_00003_gene;locus_tag=assembly_00003
gnl|Prokka|assembly_1	Prodigal:2.6	CDS	3028	4140	.	+	0	ID=assembly_00004;Parent=assembly_00004_gene;Name=recF_1;dbxref=COG:COG1195;gene=recF_1;inference=ab initio prediction:Prodigal:2.6,similar to AA sequence:UniProtKB:P9WHI9;locus_tag=assembly_00004;product=DNA replication and repair protein RecF;protein_id=gnl|Prokka|assembly_00004
gnl|Prokka|assembly_1	prokka	gene	3028	4140	.	+	.	ID=assembly_00004_gene;Name=recF_1;gene=recF_1;locus_tag=assembly_00004
gnl|Prokka|assembly_1	Prodigal:2.6	CDS	4158	4403	.	+	0	ID=assembly_00005;Parent=assembly_00005_gene;inference=ab initio prediction:Prodigal:2.6;locus_tag=assembly_00005;product=hypothetical protein;protein_id=gnl|Prokka|assembly_00005
gnl|Prokka|assembly_1	prokka	gene	4158	4403	.	+	.	ID=assembly_00005_gene;locus_tag=assembly_00005
gnl|Prokka|assembly_1	Prodigal:2.6	CDS	4452	6374	.	+	0	ID=assembly_00006;Parent=assembly_00006_gene;eC_number=5.99.1.3;Name=gyrB;dbxref=COG:COG0187;gene=gyrB;inference=ab initio prediction:Prodigal:2.6,similar to AA sequence:UniProtKB:Q839Z1;locus_tag=assembly_00006;product=DNA gyrase subunit B;protein_id=gnl|Prokka|assembly_00006
gnl|Prokka|assembly_1	prokka	gene	4452	6374	.	+	.	ID=assembly_00006_gene;Name=gyrB;gene=gyrB;locus_tag=assembly_00006
gnl|Prokka|assembly_1	Prodigal:2.6	CDS	6585	9050	.	+	0	ID=assembly_00007;Parent=assembly_00007_gene;eC_number=5.99.1.3;Name=gyrA;dbxref=COG:COG0188;gene=gyrA;inference=ab initio prediction:Prodigal:2.6,similar to AA sequence:UniProtKB:P05653;locus_tag=assembly_00007;product=DNA gyrase subunit A;protein_id=gnl|Prokka|assembly_00007
gnl|Prokka|assembly_1	prokka	gene	6585	9050	.	+	.	ID=assembly_00007_gene;Name=gyrA;gene=gyrA;locus_tag=assembly_00007
gnl|Prokka|assembly_1	Infernal:1.1	misc_RNA	9340	9406	.	-	.	ID=assembly_00008;Parent=assembly_00008_gene;inference=COORDINATES:profile:Infernal:1.1;locus_tag=assembly_00008;product=Bacillaceae-1
gnl|Prokka|assembly_1	prokka	gene	9340	9406	.	-	.	ID=assembly_00008_gene;locus_tag=assembly_00008
gnl|Prokka|assembly_1	RNAmmer:1.2	rRNA	9410	10947	.	+	.	ID=assembly_00009;Parent=assembly_00009_gene;inference=COORDINATES:profile:RNAmmer:1.2;locus_tag=assembly_00009;product=16S ribosomal RNA
gnl|Prokka|assembly_1	prokka	gene	9410	10947	.	+	.	ID=assembly_00009_gene;locus_tag=assembly_00009
gnl|Prokka|assembly_1	Aragorn:1.2	tRNA	11055	11131	.	+	.	ID=assembly_00010;Parent=assembly_00010_gene;inference=COORDINATES:profile:Aragorn:1.2;locus_tag=assembly_00010;product=tRNA-Ile(gat)
gnl|Prokka|assembly_1	prokka	gene	11055	11131	.	+	.	ID=assembly_00010_gene;locus_tag=assembly_00010
gnl|Prokka|assembly_1	Aragorn:1.2	tRNA	11143	11218	.	+	.	ID=assembly_00011;Parent=assembly_00011_gene;inference=COORDINATES:profile:Aragorn:1.2;locus_tag=assembly_00011;product=tRNA-Ala(tgc)
gnl|Prokka|assembly_1	prokka	gene	11143	11218	.	+	.	ID=assembly_00011_gene;locus_tag=assembly_00011
gnl|Prokka|assembly_1	RNAmmer:1.2	rRNA	11302	14227	.	+	.	ID=assembly_00012;Parent=assembly_00012_gene;inference=COORDINATES:profile:RNAmmer:1.2;locus_tag=assembly_00012;product=23S ribosomal RNA
gnl|Prokka|assembly_1	prokka	gene	11302	14227	.	+	.	ID=assembly_00012_gene;locus_tag=assembly_00012
gnl|Prokka|assembly_1	RNAmmer:1.2	rRNA	14285	14399	.	+	.	ID=assembly_00013;Parent=assembly_00013_gene;inference=COORDINATES:profile:RNAmmer:1.2;locus_tag=assembly_00013;product=5S ribosomal RNA
gnl|Prokka|assembly_1	prokka	gene	14285	14399	.	+	.	ID=assembly_00013_gene;locus_tag=assembly_00013
gnl|Prokka|assembly_1	Prodigal:2.6	CDS	14438	15385	.	-	0	ID=assembly_00014;Parent=assembly_00014_gene;inference=ab initio prediction:Prodigal:2.6;locus_tag=assembly_00014;product=hypothetical protein;protein_id=gnl|Prokka|assembly_00014
gnl|Prokka|assembly_1	prokka	gene	14438	15385	.	-	.	ID=assembly_00014_gene;locus_tag=assembly_00014
gnl|Prokka|assembly_1	Prodigal:2.6	CDS	15506	16972	.	+	0	ID=assembly_00015;Parent=assembly_00015_gene;eC_number=1.1.1.205;Name=guaB;dbxref=COG:COG0516;gene=guaB;inference=ab initio prediction:Prodigal:2.6,similar to AA sequence:UniProtKB:P21879;locus_tag=assembly_00015;product=Inosine-5'-monophosphate dehydrogenase;protein_id=gnl|Prokka|assembly_00015
gnl|Prokka|assembly_1	prokka	gene	15506	16972	.	+	.	ID=assembly_00015_gene;Name=guaB;gene=guaB;locus_tag=assembly_00015
gnl|Prokka|assembly_1	Prodigal:2.6	CDS	17125	18456	.	+	0	ID=assembly_00016;Parent=assembly_00016_gene;eC_number=3.4.16.4;Name=dacA;dbxref=COG:COG1686;gene=dacA;inference=ab initio prediction:Prodigal:2.6,similar to AA sequence:UniProtKB:P08750;locus_tag=assembly_00016;product=D-alanyl-D-alanine carboxypeptidase DacA;protein_id=gnl|Prokka|assembly_00016
gnl|Prokka|assembly_1	prokka	gene	17125	18456	.	+	.	ID=assembly_00016_gene;Name=dacA;gene=dacA;locus_tag=assembly_00016
gnl|Prokka|assembly_1	Prodigal:2.6	CDS	18653	19537	.	+	0	ID=assembly_00017;Parent=assembly_00017_gene;eC_number=4.3.3.6;Name=pdxS;dbxref=COG:COG0214;gene=pdxS;inference=ab initio prediction:Prodigal:2.6,similar to AA sequence:UniProtKB:P37527;locus_tag=assembly_00017;product=Pyridoxal 5'-phosphate synthase subunit PdxS;protein_id=gnl|Prokka|assembly_00017
gnl|Prokka|assembly_1	prokka	gene	18653	19537	.	+	.	ID=assembly_00017_gene;Name=pdxS;gene=pdxS;locus_tag=assembly_00017
gnl|Prokka|assembly_1	Prodigal:2.6	CDS	19559	20149	.	+	0	ID=assembly_00018;Parent=assembly_00018_gene;eC_number=4.3.3.6;Name=pdxT;dbxref=COG:COG0311;gene=pdxT;inference=ab initio prediction:Prodigal:2.6,similar to AA sequence:UniProtKB:P37528;locus_tag=assembly_00018;product=Pyridoxal 5'-phosphate synthase subunit PdxT;protein_id=gnl|Prokka|assembly_00018
gnl|Prokka|assembly_1	prokka	gene	19559	20149	.	+	.	ID=assembly_00018_gene;Name=pdxT;gene=pdxT;locus_tag=assembly_00018
gnl|Prokka|assembly_1	Infernal:1.1	misc_RNA	20202	20414	.	+	.	ID=assembly_00019;Parent=assembly_00019_gene;inference=COORDINATES:profile:Infernal:1.1;locus_tag=assembly_00019;product=T-box
gnl|Prokka|assembly_1	prokka	gene	20202	20414	.	+	.	ID=assembly_00019_gene;locus_tag=assembly_00019
gnl|Prokka|assembly_1	Prodigal:2.6	CDS	20471	21748	.	+	0	ID=assembly_00020;Parent=assembly_00020_gene;eC_number=6.1.1.11;Name=serS;dbxref=COG:COG0172;gene=serS;inference=ab initio prediction:Prodigal:2.6,similar to AA sequence:UniProtKB:O66647;locus_tag=assembly_00020;product=Serine--tRNA ligase;protein_id=gnl|Prokka|assembly_00020
gnl|Prokka|assembly_1	prokka	gene	20471	21748	.	+	.	ID=assembly_00020_gene;Name=serS;gene=serS;locus_tag=assembly_00020
gnl|Prokka|assembly_1	Aragorn:1.2	tRNA	21883	21975	.	+	.	ID=assembly_00021;Parent=assembly_00021_gene;inference=COORDINATES:profile:Aragorn:1.2;locus_tag=assembly_00021;product=tRNA-Ser(tga)
gnl|Prokka|assembly_1	prokka	gene	21883	21975	.	+	.	ID=assembly_00021_gene;locus_tag=assembly_00021
gnl|Prokka|assembly_1	Prodigal:2.6	CDS	22087	22740	.	-	0	ID=assembly_00022;Parent=assembly_00022_gene;eC_number=2.7.1.74;Name=dck;dbxref=COG:COG1428;gene=dck;inference=ab initio prediction:Prodigal:2.6,similar to AA sequence:UniProtKB:P37529;locus_tag=assembly_00022;product=Deoxyadenosine/deoxycytidine kinase;protein_id=gnl|Prokka|assembly_00022
gnl|Prokka|assembly_1	prokka	gene	22087	22740	.	-	.	ID=assembly_00022_gene;Name=dck;gene=dck;locus_tag=assembly_00022
gnl|Prokka|assembly_1	Prodigal:2.6	CDS	22737	23360	.	-	0	ID=assembly_00023;Parent=assembly_00023_gene;eC_number=2.7.1.113;Name=dgk;dbxref=COG:COG1428;gene=dgk;inference=ab initio prediction:Prodigal:2.6,similar to AA sequence:UniProtKB:P37530;locus_tag=assembly_00023;product=Deoxyguanosine kinase;protein_id=gnl|Prokka|assembly_00023
gnl|Prokka|assembly_1	prokka	gene	22737	23360	.	-	.	ID=assembly_00023_gene;Name=dgk;gene=dgk;locus_tag=assembly_00023
gnl|Prokka|assembly_1	Prodigal:2.6	CDS	23459	24742	.	-	0	ID=assembly_00024;Parent=assembly_00024_gene;Name=yaaH;dbxref=COG:COG3858;gene=yaaH;inference=ab initio prediction:Prodigal:2.6,similar to AA sequence:UniProtKB:P37531;locus_tag=assembly_00024;product=Spore germination protein YaaH;protein_id=gnl|Prokka|assembly_00024
gnl|Prokka|assembly_1	prokka	gene	23459	24742	.	-	.	ID=assembly_00024_gene;Name=yaaH;gene=yaaH;locus_tag=assembly_00024
gnl|Prokka|assembly_1	Prodigal:2.6	CDS	24812	25357	.	-	0	ID=assembly_00025;Parent=assembly_00025_gene;eC_number=3.3.2.1;Name=vibB;dbxref=COG:COG1535;gene=vibB;inference=ab initio prediction:Prodigal:2.6,similar to AA sequence:UniProtKB:P0C6D3;locus_tag=assembly_00025;product=Vibriobactin-specific isochorismatase;protein_id=gnl|Prokka|assembly_00025
gnl|Prokka|assembly_1	prokka	gene	24812	25357	.	-	.	ID=assembly_00025_gene;Name=vibB;gene=vibB;locus_tag=assembly_00025
gnl|Prokka|assembly_1	Prodigal:2.6	CDS	25443	25928	.	+	0	ID=assembly_00026;Parent=assembly_00026_gene;eC_number=3.5.4.33;Name=tadA_1;dbxref=COG:COG0590;gene=tadA_1;inference=ab initio prediction:Prodigal:2.6,similar to AA sequence:UniProtKB:P21335;locus_tag=assembly_00026;product=tRNA-specific adenosine deaminase;protein_id=gnl|Prokka|assembly_00026
gnl|Prokka|assembly_1	prokka	gene	25443	25928	.	+	.	ID=assembly_00026_gene;Name=tadA_1;gene=tadA_1;locus_tag=assembly_00026
gnl|Prokka|assembly_1	Infernal:1.1	misc_RNA	26009	26277	.	+	.	ID=assembly_00027;Parent=assembly_00027_gene;inference=COORDINATES:profile:Infernal:1.1;locus_tag=assembly_00027;product=Archaea_SRP
gnl|Prokka|assembly_1	prokka	gene	26009	26277	.	+	.	ID=assembly_00027_gene;locus_tag=assembly_00027
gnl|Prokka|assembly_1	Infernal:1.1	misc_RNA	26011	26275	.	+	.	ID=assembly_00028;Parent=assembly_00028_gene;inference=COORDINATES:profile:Infernal:1.1;locus_tag=assembly_00028;product=Bacteria_large_SRP
gnl|Prokka|assembly_1	prokka	gene	26011	26275	.	+	.	ID=assembly_00028_gene;locus_tag=assembly_00028
gnl|Prokka|assembly_1	Infernal:1.1	misc_RNA	26125	26224	.	+	.	ID=assembly_00029;Parent=assembly_00029_gene;inference=COORDINATES:profile:Infernal:1.1;locus_tag=assembly_00029;product=Bacteria_small_SRP
gnl|Prokka|assembly_1	prokka	gene	26125	26224	.	+	.	ID=assembly_00029_gene;locus_tag=assembly_00029
gnl|Prokka|assembly_1	Prodigal:2.6	CDS	26405	28096	.	+	0	ID=assembly_00030;Parent=assembly_00030_gene;eC_number=2.7.7.7;Name=dnaX_1;dbxref=COG:COG2812;gene=dnaX_1;inference=ab initio prediction:Prodigal:2.6,similar to AA sequence:UniProtKB:P06710;locus_tag=assembly_00030;product=DNA polymerase III subunit tau;protein_id=gnl|Prokka|assembly_00030
gnl|Prokka|assembly_1	prokka	gene	26405	28096	.	+	.	ID=assembly_00030_gene;Name=dnaX_1;gene=dnaX_1;locus_tag=assembly_00030
gnl|Prokka|assembly_1	Prodigal:2.6	CDS	28120	28443	.	+	0	ID=assembly_00031;Parent=assembly_00031_gene;dbxref=COG:COG0718;inference=ab initio prediction:Prodigal:2.6,similar to AA sequence:UniProtKB:A3DHB8;locus_tag=assembly_00031;product=Nucleoid-associated protein;protein_id=gnl|Prokka|assembly_00031
gnl|Prokka|assembly_1	prokka	gene	28120	28443	.	+	.	ID=assembly_00031_gene;locus_tag=assembly_00031
gnl|Prokka|assembly_1	Prodigal:2.6	CDS	28458	29054	.	+	0	ID=assembly_00032;Parent=assembly_00032_gene;Name=recR;dbxref=COG:COG0353;gene=recR;inference=ab initio prediction:Prodigal:2.6,similar to AA sequence:UniProtKB:Q8RDI4;locus_tag=assembly_00032;product=Recombination protein RecR;protein_id=gnl|Prokka|assembly_00032
gnl|Prokka|assembly_1	prokka	gene	28458	29054	.	+	.	ID=assembly_00032_gene;Name=recR;gene=recR;locus_tag=assembly_00032
gnl|Prokka|assembly_1	Prodigal:2.6	CDS	29072	29296	.	+	0	ID=assembly_00033;Parent=assembly_00033_gene;inference=ab initio prediction:Prodigal:2.6;locus_tag=assembly_00033;product=hypothetical protein;protein_id=gnl|Prokka|assembly_00033
gnl|Prokka|assembly_1	prokka	gene	29072	29296	.	+	.	ID=assembly_00033_gene;locus_tag=assembly_00033
gnl|Prokka|assembly_1	Prodigal:2.6	CDS	29363	29626	.	+	0	ID=assembly_00034;Parent=assembly_00034_gene;Name=bofA;gene=bofA;inference=ab initio prediction:Prodigal:2.6,similar to AA sequence:UniProtKB:P24282;locus_tag=assembly_00034;product=Sigma-K factor-processing regulatory protein BofA;protein_id=gnl|Prokka|assembly_00034
gnl|Prokka|assembly_1	prokka	gene	29363	29626	.	+	.	ID=assembly_00034_gene;Name=bofA;gene=bofA;locus_tag=assembly_00034
gnl|Prokka|assembly_1	RNAmmer:1.2	rRNA	29878	31415	.	+	.	ID=assembly_00035;Parent=assembly_00035_gene;inference=COORDINATES:profile:RNAmmer:1.2;locus_tag=assembly_00035;product=16S ribosomal RNA
gnl|Prokka|assembly_1	prokka	gene	29878	31415	.	+	.	ID=assembly_00035_gene;locus_tag=assembly_00035
gnl|Prokka|assembly_1	Aragorn:1.2	tRNA	31523	31599	.	+	.	ID=assembly_00036;Parent=assembly_00036_gene;inference=COORDINATES:profile:Aragorn:1.2;locus_tag=assembly_00036;product=tRNA-Ile(gat)
gnl|Prokka|assembly_1	prokka	gene	31523	31599	.	+	.	ID=assembly_00036_gene;locus_tag=assembly_00036
gnl|Prokka|assembly_1	Aragorn:1.2	tRNA	31611	31686	.	+	.	ID=assembly_00037;Parent=assembly_00037_gene;inference=COORDINATES:profile:Aragorn:1.2;locus_tag=assembly_00037;product=tRNA-Ala(tgc)
gnl|Prokka|assembly_1	prokka	gene	31611	31686	.	+	.	ID=assembly_00037_gene;locus_tag=assembly_00037
gnl|Prokka|assembly_1	RNAmmer:1.2	rRNA	31770	34695	.	+	.	ID=assembly_00038;Parent=assembly_00038_gene;inference=COORDINATES:profile:RNAmmer:1.2;locus_tag=assembly_00038;product=23S ribosomal RNA
gnl|Prokka|assembly_1	prokka	gene	31770	34695	.	+	.	ID=assembly_00038_gene;locus_tag=assembly_00038
gnl|Prokka|assembly_1	Infernal:1.1	misc_RNA	34755	34821	.	+	.	ID=assembly_00039;Parent=assembly_00039_gene;inference=COORDINATES:profile:Infernal:1.1;locus_tag=assembly_00039;product=Bacillaceae-1
gnl|Prokka|assembly_1	prokka	gene	34755	34821	.	+	.	ID=assembly_00039_gene;locus_tag=assembly_00039
gnl|Prokka|assembly_1	RNAmmer:1.2	rRNA	34830	34944	.	+	.	ID=assembly_00040;Parent=assembly_00040_gene;inference=COORDINATES:profile:RNAmmer:1.2;locus_tag=assembly_00040;product=5S ribosomal RNA
gnl|Prokka|assembly_1	prokka	gene	34830	34944	.	+	.	ID=assembly_00040_gene;locus_tag=assembly_00040
gnl|Prokka|assembly_1	Prodigal:2.6	CDS	35122	35316	.	+	0	ID=assembly_00041;Parent=assembly_00041_gene;Name=csfB;gene=csfB;inference=ab initio prediction:Prodigal:2.6,similar to AA sequence:UniProtKB:P37534;locus_tag=assembly_00041;product=Anti-sigma-G factor Gin;protein_id=gnl|Prokka|assembly_00041
gnl|Prokka|assembly_1	prokka	gene	35122	35316	.	+	.	ID=assembly_00041_gene;Name=csfB;gene=csfB;locus_tag=assembly_00041
gnl|Prokka|assembly_1	Prodigal:2.6	CDS	35436	36050	.	+	0	ID=assembly_00042;Parent=assembly_00042_gene;inference=ab initio prediction:Prodigal:2.6;locus_tag=assembly_00042;product=hypothetical protein;protein_id=gnl|Prokka|assembly_00042
gnl|Prokka|assembly_1	prokka	gene	35436	36050	.	+	.	ID=assembly_00042_gene;locus_tag=assembly_00042
gnl|Prokka|assembly_1	Prodigal:2.6	CDS	36069	37229	.	+	0	ID=assembly_00043;Parent=assembly_00043_gene;inference=ab initio prediction:Prodigal:2.6,similar to AA sequence:UniProtKB:P60108;locus_tag=assembly_00043;product=TelA-like protein;protein_id=gnl|Prokka|assembly_00043
gnl|Prokka|assembly_1	prokka	gene	36069	37229	.	+	.	ID=assembly_00043_gene;locus_tag=assembly_00043
gnl|Prokka|assembly_1	Prodigal:2.6	CDS	37311	38753	.	+	0	ID=assembly_00044;Parent=assembly_00044_gene;eC_number=4.1.1.19;Name=speA_1;dbxref=COG:COG1982;gene=speA_1;inference=ab initio prediction:Prodigal:2.6,similar to AA sequence:UniProtKB:P21885;locus_tag=assembly_00044;product=Arginine decarboxylase;protein_id=gnl|Prokka|assembly_00044
gnl|Prokka|assembly_1	prokka	gene	37311	38753	.	+	.	ID=assembly_00044_gene;Name=speA_1;gene=speA_1;locus_tag=assembly_00044
gnl|Prokka|assembly_1	Prodigal:2.6	CDS	38750	39388	.	+	0	ID=assembly_00045;Parent=assembly_00045_gene;eC_number=2.7.4.9;Name=tmk;gene=tmk;inference=ab initio prediction:Prodigal:2.6,similar to AA sequence:UniProtKB:A7WYM2;locus_tag=assembly_00045;product=Thymidylate kinase;protein_id=gnl|Prokka|assembly_00045
gnl|Prokka|assembly_1	prokka	gene	38750	39388	.	+	.	ID=assembly_00045_gene;Name=tmk;gene=tmk;locus_tag=assembly_00045
gnl|Prokka|assembly_1	Prodigal:2.6	CDS	39462	39791	.	+	0	ID=assembly_00046;Parent=assembly_00046_gene;Name=yaaQ;dbxref=COG:COG3870;gene=yaaQ;inference=ab initio prediction:Prodigal:2.6,similar to AA sequence:UniProtKB:P37538;locus_tag=assembly_00046;product=putative protein YaaQ;protein_id=gnl|Prokka|assembly_00046
gnl|Prokka|assembly_1	prokka	gene	39462	39791	.	+	.	ID=assembly_00046_gene;Name=yaaQ;gene=yaaQ;locus_tag=assembly_00046
gnl|Prokka|assembly_1	Prodigal:2.6	CDS	39804	40244	.	+	0	ID=assembly_00047;Parent=assembly_00047_gene;inference=ab initio prediction:Prodigal:2.6;locus_tag=assembly_00047;product=hypothetical protein;protein_id=gnl|Prokka|assembly_00047
gnl|Prokka|assembly_1	prokka	gene	39804	40244	.	+	.	ID=assembly_00047_gene;locus_tag=assembly_00047
gnl|Prokka|assembly_1	Prodigal:2.6	CDS	40256	41245	.	+	0	ID=assembly_00048;Parent=assembly_00048_gene;eC_number=2.7.7.7;Name=dnaX_2;dbxref=COG:COG2812;gene=dnaX_2;inference=ab initio prediction:Prodigal:2.6,similar to AA sequence:UniProtKB:P06710;locus_tag=assembly_00048;product=DNA polymerase III subunit tau;protein_id=gnl|Prokka|assembly_00048
gnl|Prokka|assembly_1	prokka	gene	40256	41245	.	+	.	ID=assembly_00048_gene;Name=dnaX_2;gene=dnaX_2;locus_tag=assembly_00048
gnl|Prokka|assembly_1	Prodigal:2.6	CDS	41248	42075	.	+	0	ID=assembly_00049;Parent=assembly_00049_gene;inference=ab initio prediction:Prodigal:2.6;locus_tag=assembly_00049;product=hypothetical protein;protein_id=gnl|Prokka|assembly_00049
gnl|Prokka|assembly_1	prokka	gene	41248	42075	.	+	.	ID=assembly_00049_gene;locus_tag=assembly_00049
gnl|Prokka|assembly_1	Prodigal:2.6	CDS	42090	42449	.	+	0	ID=assembly_00050;Parent=assembly_00050_gene;Name=yabA;dbxref=COG:COG4467;gene=yabA;inference=ab initio prediction:Prodigal:2.6,similar to AA sequence:UniProtKB:P37542;locus_tag=assembly_00050;product=Initiation-control protein YabA;protein_id=gnl|Prokka|assembly_00050
gnl|Prokka|assembly_1	prokka	gene	42090	42449	.	+	.	ID=assembly_00050_gene;Name=yabA;gene=yabA;locus_tag=assembly_00050
gnl|Prokka|assembly_1	Prodigal:2.6	CDS	42508	43251	.	+	0	ID=assembly_00051;Parent=assembly_00051_gene;eC_number=2.1.1.223;Name=yfiC;gene=yfiC;inference=ab initio prediction:Prodigal:2.6,protein motif:HAMAP:MF_01872;locus_tag=assembly_00051;product=tRNA1(Val) (adenine(37)-N6)-methyltransferase;protein_id=gnl|Prokka|assembly_00051
gnl|Prokka|assembly_1	prokka	gene	42508	43251	.	+	.	ID=assembly_00051_gene;Name=yfiC;gene=yfiC;locus_tag=assembly_00051
gnl|Prokka|assembly_1	Prodigal:2.6	CDS	43238	43537	.	+	0	ID=assembly_00052;Parent=assembly_00052_gene;inference=ab initio prediction:Prodigal:2.6,similar to AA sequence:UniProtKB:Q9KGL3;locus_tag=assembly_00052;note=UPF0213 protein BH0048;product=hypothetical protein;protein_id=gnl|Prokka|assembly_00052
gnl|Prokka|assembly_1	prokka	gene	43238	43537	.	+	.	ID=assembly_00052_gene;locus_tag=assembly_00052
gnl|Prokka|assembly_1	Prodigal:2.6	CDS	43512	44390	.	+	0	ID=assembly_00053;Parent=assembly_00053_gene;eC_number=2.1.1.198;Name=rsmI;dbxref=COG:COG0313;gene=rsmI;inference=ab initio prediction:Prodigal:2.6,similar to AA sequence:UniProtKB:P67087;locus_tag=assembly_00053;product=Ribosomal RNA small subunit methyltransferase I;protein_id=gnl|Prokka|assembly_00053
gnl|Prokka|assembly_1	prokka	gene	43512	44390	.	+	.	ID=assembly_00053_gene;Name=rsmI;gene=rsmI;locus_tag=assembly_00053
gnl|Prokka|assembly_1	Prodigal:2.6	CDS	44439	44723	.	-	0	ID=assembly_00054;Parent=assembly_00054_gene;Name=abrB;dbxref=COG:COG2002;gene=abrB;inference=ab initio prediction:Prodigal:2.6,similar to AA sequence:UniProtKB:P08874;locus_tag=assembly_00054;product=Transition state regulatory protein AbrB;protein_id=gnl|Prokka|assembly_00054
gnl|Prokka|assembly_1	prokka	gene	44439	44723	.	-	.	ID=assembly_00054_gene;Name=abrB;gene=abrB;locus_tag=assembly_00054
gnl|Prokka|assembly_1	Prodigal:2.6	CDS	45224	47218	.	+	0	ID=assembly_00055;Parent=assembly_00055_gene;eC_number=6.1.1.10;Name=metG;gene=metG;inference=ab initio prediction:Prodigal:2.6,similar to AA sequence:UniProtKB:P67579;locus_tag=assembly_00055;product=Methionine--tRNA ligase;protein_id=gnl|Prokka|assembly_00055
gnl|Prokka|assembly_1	prokka	gene	45224	47218	.	+	.	ID=assembly_00055_gene;Name=metG;gene=metG;locus_tag=assembly_00055
gnl|Prokka|assembly_1	Prodigal:2.6	CDS	47298	48065	.	+	0	ID=assembly_00056;Parent=assembly_00056_gene;eC_number=3.1.-.-;Name=ycfH;dbxref=COG:COG0084;gene=ycfH;inference=ab initio prediction:Prodigal:2.6,similar to AA sequence:UniProtKB:P0AFQ7;locus_tag=assembly_00056;product=putative metal-dependent hydrolase YcfH;protein_id=gnl|Prokka|assembly_00056
gnl|Prokka|assembly_1	prokka	gene	47298	48065	.	+	.	ID=assembly_00056_gene;Name=ycfH;gene=ycfH;locus_tag=assembly_00056
gnl|Prokka|assembly_1	Prodigal:2.6	CDS	48221	49534	.	+	0	ID=assembly_00057;Parent=assembly_00057_gene;Name=yocH_1;dbxref=COG:COG1388;gene=yocH_1;inference=ab initio prediction:Prodigal:2.6,similar to AA sequence:UniProtKB:O34669;locus_tag=assembly_00057;product=Cell wall-binding protein YocH;protein_id=gnl|Prokka|assembly_00057
gnl|Prokka|assembly_1	prokka	gene	48221	49534	.	+	.	ID=assembly_00057_gene;Name=yocH_1;gene=yocH_1;locus_tag=assembly_00057
gnl|Prokka|assembly_1	Prodigal:2.6	CDS	49679	50239	.	+	0	ID=assembly_00058;Parent=assembly_00058_gene;eC_number=3.1.26.8;Name=rnmV_1;dbxref=COG:COG1658;gene=rnmV_1;inference=ab initio prediction:Prodigal:2.6,similar to AA sequence:UniProtKB:P37547;locus_tag=assembly_00058;product=Ribonuclease M5;protein_id=gnl|Prokka|assembly_00058
gnl|Prokka|assembly_1	prokka	gene	49679	50239	.	+	.	ID=assembly_00058_gene;Name=rnmV_1;gene=rnmV_1;locus_tag=assembly_00058
gnl|Prokka|assembly_1	Prodigal:2.6	CDS	50232	51110	.	+	0	ID=assembly_00059;Parent=assembly_00059_gene;eC_number=2.1.1.182;Name=rsmA;gene=rsmA;inference=ab initio prediction:Prodigal:2.6,similar to AA sequence:UniProtKB:P66662;locus_tag=assembly_00059;product=Ribosomal RNA small subunit methyltransferase A;protein_id=gnl|Prokka|assembly_00059
gnl|Prokka|assembly_1	prokka	gene	50232	51110	.	+	.	ID=assembly_00059_gene;Name=rsmA;gene=rsmA;locus_tag=assembly_00059
gnl|Prokka|assembly_1	Prodigal:2.6	CDS	51253	52143	.	+	0	ID=assembly_00060;Parent=assembly_00060_gene;eC_number=3.4.-.-;Name=yabG;gene=yabG;inference=ab initio prediction:Prodigal:2.6,similar to AA sequence:UniProtKB:P37548;locus_tag=assembly_00060;product=Sporulation-specific protease YabG;protein_id=gnl|Prokka|assembly_00060
gnl|Prokka|assembly_1	prokka	gene	51253	52143	.	+	.	ID=assembly_00060_gene;Name=yabG;gene=yabG;locus_tag=assembly_00060
gnl|Prokka|assembly_1	Prodigal:2.6	CDS	52354	52614	.	+	0	ID=assembly_00061;Parent=assembly_00061_gene;Name=veg;dbxref=COG:COG4466;gene=veg;inference=ab initio prediction:Prodigal:2.6,similar to AA sequence:UniProtKB:P37466;locus_tag=assembly_00061;product=Protein Veg;protein_id=gnl|Prokka|assembly_00061
gnl|Prokka|assembly_1	prokka	gene	52354	52614	.	+	.	ID=assembly_00061_gene;Name=veg;gene=veg;locus_tag=assembly_00061
gnl|Prokka|assembly_1	Prodigal:2.6	CDS	53107	53976	.	+	0	ID=assembly_00062;Parent=assembly_00062_gene;eC_number=2.7.1.148;Name=ispE;dbxref=COG:COG1947;gene=ispE;inference=ab initio prediction:Prodigal:2.6,similar to AA sequence:UniProtKB:P9WKG7;locus_tag=assembly_00062;product=4-diphosphocytidyl-2-C-methyl-D-erythritol kinase;protein_id=gnl|Prokka|assembly_00062
gnl|Prokka|assembly_1	prokka	gene	53107	53976	.	+	.	ID=assembly_00062_gene;Name=ispE;gene=ispE;locus_tag=assembly_00062
gnl|Prokka|assembly_1	Prodigal:2.6	CDS	54032	54889	.	+	0	ID=assembly_00063;Parent=assembly_00063_gene;Name=purR_1;dbxref=COG:COG0503;gene=purR_1;inference=ab initio prediction:Prodigal:2.6,similar to AA sequence:UniProtKB:P37551;locus_tag=assembly_00063;product=Pur operon repressor;protein_id=gnl|Prokka|assembly_00063
gnl|Prokka|assembly_1	prokka	gene	54032	54889	.	+	.	ID=assembly_00063_gene;Name=purR_1;gene=purR_1;locus_tag=assembly_00063
gnl|Prokka|assembly_1	Prodigal:2.6	CDS	54886	55263	.	+	0	ID=assembly_00064;Parent=assembly_00064_gene;eC_number=3.5.99.10;Name=yabJ;dbxref=COG:COG0251;gene=yabJ;inference=ab initio prediction:Prodigal:2.6,similar to AA sequence:UniProtKB:P37552;locus_tag=assembly_00064;product=2-iminobutanoate/2-iminopropanoate deaminase;protein_id=gnl|Prokka|assembly_00064
gnl|Prokka|assembly_1	prokka	gene	54886	55263	.	+	.	ID=assembly_00064_gene;Name=yabJ;gene=yabJ;locus_tag=assembly_00064
gnl|Prokka|assembly_1	Prodigal:2.6	CDS	55458	55751	.	+	0	ID=assembly_00065;Parent=assembly_00065_gene;Name=spoVG;dbxref=COG:COG2088;gene=spoVG;inference=ab initio prediction:Prodigal:2.6,similar to AA sequence:UniProtKB:P28015;locus_tag=assembly_00065;product=Putative septation protein SpoVG;protein_id=gnl|Prokka|assembly_00065
gnl|Prokka|assembly_1	prokka	gene	55458	55751	.	+	.	ID=assembly_00065_gene;Name=spoVG;gene=spoVG;locus_tag=assembly_00065
gnl|Prokka|assembly_1	Prodigal:2.6	CDS	55944	57314	.	+	0	ID=assembly_00066;Parent=assembly_00066_gene;Name=glmU;gene=glmU;inference=ab initio prediction:Prodigal:2.6,similar to AA sequence:UniProtKB:Q7A7B4;locus_tag=assembly_00066;product=Bifunctional protein GlmU;protein_id=gnl|Prokka|assembly_00066
gnl|Prokka|assembly_1	prokka	gene	55944	57314	.	+	.	ID=assembly_00066_gene;Name=glmU;gene=glmU;locus_tag=assembly_00066
gnl|Prokka|assembly_1	Prodigal:2.6	CDS	57337	58290	.	+	0	ID=assembly_00067;Parent=assembly_00067_gene;eC_number=2.7.6.1;Name=prs;dbxref=COG:COG0462;gene=prs;inference=ab initio prediction:Prodigal:2.6,similar to AA sequence:UniProtKB:P14193;locus_tag=assembly_00067;product=Ribose-phosphate pyrophosphokinase;protein_id=gnl|Prokka|assembly_00067
gnl|Prokka|assembly_1	prokka	gene	57337	58290	.	+	.	ID=assembly_00067_gene;Name=prs;gene=prs;locus_tag=assembly_00067
gnl|Prokka|assembly_1	Prodigal:2.6	CDS	58375	58989	.	+	0	ID=assembly_00068;Parent=assembly_00068_gene;Name=ctc;dbxref=COG:COG1825;gene=ctc;inference=ab initio prediction:Prodigal:2.6,similar to AA sequence:UniProtKB:P14194;locus_tag=assembly_00068;product=General stress protein CTC;protein_id=gnl|Prokka|assembly_00068
gnl|Prokka|assembly_1	prokka	gene	58375	58989	.	+	.	ID=assembly_00068_gene;Name=ctc;gene=ctc;locus_tag=assembly_00068
gnl|Prokka|assembly_1	Prodigal:2.6	CDS	59096	59662	.	+	0	ID=assembly_00069;Parent=assembly_00069_gene;eC_number=3.1.1.29;Name=pth;dbxref=COG:COG0193;gene=pth;inference=ab initio prediction:Prodigal:2.6,similar to AA sequence:UniProtKB:Q6YP15;locus_tag=assembly_00069;product=Peptidyl-tRNA hydrolase;protein_id=gnl|Prokka|assembly_00069
gnl|Prokka|assembly_1	prokka	gene	59096	59662	.	+	.	ID=assembly_00069_gene;Name=pth;gene=pth;locus_tag=assembly_00069
gnl|Prokka|assembly_1	Prodigal:2.6	CDS	59722	59952	.	+	0	ID=assembly_00070;Parent=assembly_00070_gene;Name=fin;gene=fin;inference=ab initio prediction:Prodigal:2.6,similar to AA sequence:UniProtKB:P37553;locus_tag=assembly_00070;product=Anti-sigma-F factor Fin;protein_id=gnl|Prokka|assembly_00070
gnl|Prokka|assembly_1	prokka	gene	59722	59952	.	+	.	ID=assembly_00070_gene;Name=fin;gene=fin;locus_tag=assembly_00070
gnl|Prokka|assembly_1	Prodigal:2.6	CDS	60022	63555	.	+	0	ID=assembly_00071;Parent=assembly_00071_gene;eC_number=3.6.4.-;Name=mfd;gene=mfd;inference=ab initio prediction:Prodigal:2.6,similar to AA sequence:UniProtKB:Q7A7B2;locus_tag=assembly_00071;product=Transcription-repair-coupling factor;protein_id=gnl|Prokka|assembly_00071
gnl|Prokka|assembly_1	prokka	gene	60022	63555	.	+	.	ID=assembly_00071_gene;Name=mfd;gene=mfd;locus_tag=assembly_00071
gnl|Prokka|assembly_1	Prodigal:2.6	CDS	63691	64227	.	+	0	ID=assembly_00072;Parent=assembly_00072_gene;Name=spoVT;dbxref=COG:COG2002;gene=spoVT;inference=ab initio prediction:Prodigal:2.6,similar to AA sequence:UniProtKB:P37554;locus_tag=assembly_00072;product=Stage V sporulation protein T;protein_id=gnl|Prokka|assembly_00072
gnl|Prokka|assembly_1	prokka	gene	63691	64227	.	+	.	ID=assembly_00072_gene;Name=spoVT;gene=spoVT;locus_tag=assembly_00072
gnl|Prokka|assembly_1	Prodigal:2.6	CDS	64409	66007	.	+	0	ID=assembly_00073;Parent=assembly_00073_gene;Name=murJ_1;dbxref=COG:COG2244;gene=murJ_1;inference=ab initio prediction:Prodigal:2.6,similar to AA sequence:UniProtKB:O34674;locus_tag=assembly_00073;product=Lipid II flippase MurJ;protein_id=gnl|Prokka|assembly_00073
gnl|Prokka|assembly_1	prokka	gene	64409	66007	.	+	.	ID=assembly_00073_gene;Name=murJ_1;gene=murJ_1;locus_tag=assembly_00073
gnl|Prokka|assembly_1	Prodigal:2.6	CDS	65997	67466	.	+	0	ID=assembly_00074;Parent=assembly_00074_gene;eC_number=3.6.1.1;Name=mazG;dbxref=COG:COG1694;gene=mazG;inference=ab initio prediction:Prodigal:2.6,similar to AA sequence:UniProtKB:Q9X015;locus_tag=assembly_00074;product=Nucleoside triphosphate pyrophosphohydrolase/pyrophosphatase MazG;protein_id=gnl|Prokka|assembly_00074
gnl|Prokka|assembly_1	prokka	gene	65997	67466	.	+	.	ID=assembly_00074_gene;Name=mazG;gene=mazG;locus_tag=assembly_00074
gnl|Prokka|assembly_1	Prodigal:2.6	CDS	67469	67729	.	+	0	ID=assembly_00075;Parent=assembly_00075_gene;dbxref=COG:COG1188;inference=ab initio prediction:Prodigal:2.6,similar to AA sequence:UniProtKB:O25966;locus_tag=assembly_00075;product=putative protein;protein_id=gnl|Prokka|assembly_00075
gnl|Prokka|assembly_1	prokka	gene	67469	67729	.	+	.	ID=assembly_00075_gene;locus_tag=assembly_00075
gnl|Prokka|assembly_1	Prodigal:2.6	CDS	67808	68110	.	+	0	ID=assembly_00076;Parent=assembly_00076_gene;Name=yabP;gene=yabP;inference=ab initio prediction:Prodigal:2.6,similar to AA sequence:UniProtKB:P37558;locus_tag=assembly_00076;product=Spore protein YabP;protein_id=gnl|Prokka|assembly_00076
gnl|Prokka|assembly_1	prokka	gene	67808	68110	.	+	.	ID=assembly_00076_gene;Name=yabP;gene=yabP;locus_tag=assembly_00076
gnl|Prokka|assembly_1	Prodigal:2.6	CDS	68107	68742	.	+	0	ID=assembly_00077;Parent=assembly_00077_gene;Name=yabQ;gene=yabQ;inference=ab initio prediction:Prodigal:2.6,similar to AA sequence:UniProtKB:P37559;locus_tag=assembly_00077;product=Spore protein YabQ;protein_id=gnl|Prokka|assembly_00077
gnl|Prokka|assembly_1	prokka	gene	68107	68742	.	+	.	ID=assembly_00077_gene;Name=yabQ;gene=yabQ;locus_tag=assembly_00077
gnl|Prokka|assembly_1	Prodigal:2.6	CDS	68760	69137	.	+	0	ID=assembly_00078;Parent=assembly_00078_gene;Name=divIC;dbxref=COG:COG2919;gene=divIC;inference=ab initio prediction:Prodigal:2.6,similar to AA sequence:UniProtKB:P37471;locus_tag=assembly_00078;product=Cell division protein DivIC;protein_id=gnl|Prokka|assembly_00078
gnl|Prokka|assembly_1	prokka	gene	68760	69137	.	+	.	ID=assembly_00078_gene;Name=divIC;gene=divIC;locus_tag=assembly_00078
gnl|Prokka|assembly_1	Prodigal:2.6	CDS	69218	69604	.	+	0	ID=assembly_00079;Parent=assembly_00079_gene;Name=yugI_1;dbxref=COG:COG1098;gene=yugI_1;inference=ab initio prediction:Prodigal:2.6,similar to AA sequence:UniProtKB:P80870;locus_tag=assembly_00079;product=General stress protein 13;protein_id=gnl|Prokka|assembly_00079
gnl|Prokka|assembly_1	prokka	gene	69218	69604	.	+	.	ID=assembly_00079_gene;Name=yugI_1;gene=yugI_1;locus_tag=assembly_00079
gnl|Prokka|assembly_1	Aragorn:1.2	tRNA	69773	69849	.	+	.	ID=assembly_00080;Parent=assembly_00080_gene;inference=COORDINATES:profile:Aragorn:1.2;locus_tag=assembly_00080;product=tRNA-Met(cat)
gnl|Prokka|assembly_1	prokka	gene	69773	69849	.	+	.	ID=assembly_00080_gene;locus_tag=assembly_00080
gnl|Prokka|assembly_1	Aragorn:1.2	tRNA	69858	69933	.	+	.	ID=assembly_00081;Parent=assembly_00081_gene;inference=COORDINATES:profile:Aragorn:1.2;locus_tag=assembly_00081;product=tRNA-Glu(ttc)
gnl|Prokka|assembly_1	prokka	gene	69858	69933	.	+	.	ID=assembly_00081_gene;locus_tag=assembly_00081
gnl|Prokka|assembly_1	Prodigal:2.6	CDS	70130	72613	.	+	0	ID=assembly_00082;Parent=assembly_00082_gene;eC_number=3.1.3.16;Name=spoIIE;dbxref=COG:COG2208;gene=spoIIE;inference=ab initio prediction:Prodigal:2.6,similar to AA sequence:UniProtKB:P37475;locus_tag=assembly_00082;product=Stage II sporulation protein E;protein_id=gnl|Prokka|assembly_00082
gnl|Prokka|assembly_1	prokka	gene	70130	72613	.	+	.	ID=assembly_00082_gene;Name=spoIIE;gene=spoIIE;locus_tag=assembly_00082
gnl|Prokka|assembly_1	Prodigal:2.6	CDS	72698	73435	.	+	0	ID=assembly_00083;Parent=assembly_00083_gene;inference=ab initio prediction:Prodigal:2.6;locus_tag=assembly_00083;product=hypothetical protein;protein_id=gnl|Prokka|assembly_00083
gnl|Prokka|assembly_1	prokka	gene	72698	73435	.	+	.	ID=assembly_00083_gene;locus_tag=assembly_00083
gnl|Prokka|assembly_1	Prodigal:2.6	CDS	73401	74417	.	+	0	ID=assembly_00084;Parent=assembly_00084_gene;eC_number=2.7.11.1;Name=yabT;dbxref=COG:COG0515;gene=yabT;inference=ab initio prediction:Prodigal:2.6,similar to AA sequence:UniProtKB:P37562;locus_tag=assembly_00084;product=putative serine/threonine-protein kinase YabT;protein_id=gnl|Prokka|assembly_00084
gnl|Prokka|assembly_1	prokka	gene	73401	74417	.	+	.	ID=assembly_00084_gene;Name=yabT;gene=yabT;locus_tag=assembly_00084
gnl|Prokka|assembly_1	Prodigal:2.6	CDS	74521	75939	.	+	0	ID=assembly_00085;Parent=assembly_00085_gene;eC_number=6.3.4.19;Name=tilS;dbxref=COG:COG0037;gene=tilS;inference=ab initio prediction:Prodigal:2.6,similar to AA sequence:UniProtKB:P37563;locus_tag=assembly_00085;product=tRNA(Ile)-lysidine synthase;protein_id=gnl|Prokka|assembly_00085
gnl|Prokka|assembly_1	prokka	gene	74521	75939	.	+	.	ID=assembly_00085_gene;Name=tilS;gene=tilS;locus_tag=assembly_00085
gnl|Prokka|assembly_1	Prodigal:2.6	CDS	75936	76478	.	+	0	ID=assembly_00086;Parent=assembly_00086_gene;eC_number=2.4.2.8;Name=hpt;gene=hpt;inference=ab initio prediction:Prodigal:2.6,similar to AA sequence:UniProtKB:P99085;locus_tag=assembly_00086;product=Hypoxanthine-guanine phosphoribosyltransferase;protein_id=gnl|Prokka|assembly_00086
gnl|Prokka|assembly_1	prokka	gene	75936	76478	.	+	.	ID=assembly_00086_gene;Name=hpt;gene=hpt;locus_tag=assembly_00086
gnl|Prokka|assembly_1	Prodigal:2.6	CDS	76576	78489	.	+	0	ID=assembly_00087;Parent=assembly_00087_gene;eC_number=3.4.24.-;Name=ftsH;dbxref=COG:COG0465;gene=ftsH;inference=ab initio prediction:Prodigal:2.6,similar to AA sequence:UniProtKB:P37476;locus_tag=assembly_00087;product=ATP-dependent zinc metalloprotease FtsH;protein_id=gnl|Prokka|assembly_00087
gnl|Prokka|assembly_1	prokka	gene	76576	78489	.	+	.	ID=assembly_00087_gene;Name=ftsH;gene=ftsH;locus_tag=assembly_00087
gnl|Prokka|assembly_1	Prodigal:2.6	CDS	78683	79459	.	+	0	ID=assembly_00088;Parent=assembly_00088_gene;eC_number=2.7.1.33;Name=coaX;dbxref=COG:COG1521;gene=coaX;inference=ab initio prediction:Prodigal:2.6,similar to AA sequence:UniProtKB:P37564;locus_tag=assembly_00088;product=Type III pantothenate kinase;protein_id=gnl|Prokka|assembly_00088
gnl|Prokka|assembly_1	prokka	gene	78683	79459	.	+	.	ID=assembly_00088_gene;Name=coaX;gene=coaX;locus_tag=assembly_00088
gnl|Prokka|assembly_1	Prodigal:2.6	CDS	79471	80346	.	+	0	ID=assembly_00089;Parent=assembly_00089_gene;Name=hslO;dbxref=COG:COG1281;gene=hslO;inference=ab initio prediction:Prodigal:2.6,similar to AA sequence:UniProtKB:P37565;locus_tag=assembly_00089;product=33 kDa chaperonin;protein_id=gnl|Prokka|assembly_00089
gnl|Prokka|assembly_1	prokka	gene	79471	80346	.	+	.	ID=assembly_00089_gene;Name=hslO;gene=hslO;locus_tag=assembly_00089
gnl|Prokka|assembly_1	Prodigal:2.6	CDS	80435	81286	.	+	0	ID=assembly_00090;Parent=assembly_00090_gene;eC_number=5.2.1.8;Name=prsA2;dbxref=COG:COG0760;gene=prsA2;inference=ab initio prediction:Prodigal:2.6,similar to AA sequence:UniProtKB:Q81TU1;locus_tag=assembly_00090;product=Foldase protein PrsA 2;protein_id=gnl|Prokka|assembly_00090
gnl|Prokka|assembly_1	prokka	gene	80435	81286	.	+	.	ID=assembly_00090_gene;Name=prsA2;gene=prsA2;locus_tag=assembly_00090
gnl|Prokka|assembly_1	Prodigal:2.6	CDS	81362	82288	.	+	0	ID=assembly_00091;Parent=assembly_00091_gene;eC_number=2.5.1.47;Name=cysK_1;dbxref=COG:COG0031;gene=cysK_1;inference=ab initio prediction:Prodigal:2.6,similar to AA sequence:UniProtKB:P37887;locus_tag=assembly_00091;product=Cysteine synthase;protein_id=gnl|Prokka|assembly_00091
gnl|Prokka|assembly_1	prokka	gene	81362	82288	.	+	.	ID=assembly_00091_gene;Name=cysK_1;gene=cysK_1;locus_tag=assembly_00091
gnl|Prokka|assembly_1	Prodigal:2.6	CDS	82454	83866	.	+	0	ID=assembly_00092;Parent=assembly_00092_gene;eC_number=2.6.1.85;Name=pabB;dbxref=COG:COG0147;gene=pabB;inference=ab initio prediction:Prodigal:2.6,similar to AA sequence:UniProtKB:P28820;locus_tag=assembly_00092;product=Aminodeoxychorismate synthase component 1;protein_id=gnl|Prokka|assembly_00092
gnl|Prokka|assembly_1	prokka	gene	82454	83866	.	+	.	ID=assembly_00092_gene;Name=pabB;gene=pabB;locus_tag=assembly_00092
gnl|Prokka|assembly_1	Prodigal:2.6	CDS	83889	84464	.	+	0	ID=assembly_00093;Parent=assembly_00093_gene;eC_number=2.6.1.85;Name=pabA;dbxref=COG:COG0512;gene=pabA;inference=ab initio prediction:Prodigal:2.6,similar to AA sequence:UniProtKB:P28819;locus_tag=assembly_00093;product=Aminodeoxychorismate/anthranilate synthase component 2;protein_id=gnl|Prokka|assembly_00093
gnl|Prokka|assembly_1	prokka	gene	83889	84464	.	+	.	ID=assembly_00093_gene;Name=pabA;gene=pabA;locus_tag=assembly_00093
gnl|Prokka|assembly_1	Prodigal:2.6	CDS	84464	85345	.	+	0	ID=assembly_00094;Parent=assembly_00094_gene;eC_number=4.1.3.38;Name=pabC;dbxref=COG:COG0115;gene=pabC;inference=ab initio prediction:Prodigal:2.6,similar to AA sequence:UniProtKB:P28305;locus_tag=assembly_00094;product=Aminodeoxychorismate lyase;protein_id=gnl|Prokka|assembly_00094
gnl|Prokka|assembly_1	prokka	gene	84464	85345	.	+	.	ID=assembly_00094_gene;Name=pabC;gene=pabC;locus_tag=assembly_00094
gnl|Prokka|assembly_1	Prodigal:2.6	CDS	85327	86184	.	+	0	ID=assembly_00095;Parent=assembly_00095_gene;eC_number=2.5.1.15;Name=folP;gene=folP;inference=ab initio prediction:Prodigal:2.6,similar to AA sequence:UniProtKB:Q5XCA8;locus_tag=assembly_00095;product=Dihydropteroate synthase;protein_id=gnl|Prokka|assembly_00095
gnl|Prokka|assembly_1	prokka	gene	85327	86184	.	+	.	ID=assembly_00095_gene;Name=folP;gene=folP;locus_tag=assembly_00095
gnl|Prokka|assembly_1	Prodigal:2.6	CDS	86177	86539	.	+	0	ID=assembly_00096;Parent=assembly_00096_gene;eC_number=4.1.2.25;Name=folB;dbxref=COG:COG1539;gene=folB;inference=ab initio prediction:Prodigal:2.6,similar to AA sequence:UniProtKB:P56740;locus_tag=assembly_00096;product=Dihydroneopterin aldolase;protein_id=gnl|Prokka|assembly_00096
gnl|Prokka|assembly_1	prokka	gene	86177	86539	.	+	.	ID=assembly_00096_gene;Name=folB;gene=folB;locus_tag=assembly_00096
gnl|Prokka|assembly_1	Prodigal:2.6	CDS	86536	87039	.	+	0	ID=assembly_00097;Parent=assembly_00097_gene;eC_number=2.7.6.3;Name=folK;dbxref=COG:COG0801;gene=folK;inference=ab initio prediction:Prodigal:2.6,similar to AA sequence:UniProtKB:P26281;locus_tag=assembly_00097;product=2-amino-4-hydroxy-6-hydroxymethyldihydropteridine pyrophosphokinase;protein_id=gnl|Prokka|assembly_00097
gnl|Prokka|assembly_1	prokka	gene	86536	87039	.	+	.	ID=assembly_00097_gene;Name=folK;gene=folK;locus_tag=assembly_00097
gnl|Prokka|assembly_1	Prodigal:2.6	CDS	86991	87200	.	+	0	ID=assembly_00098;Parent=assembly_00098_gene;Name=sinR_1;dbxref=COG:COG1396;gene=sinR_1;inference=ab initio prediction:Prodigal:2.6,similar to AA sequence:UniProtKB:P06533;locus_tag=assembly_00098;product=HTH-type transcriptional regulator SinR;protein_id=gnl|Prokka|assembly_00098
gnl|Prokka|assembly_1	prokka	gene	86991	87200	.	+	.	ID=assembly_00098_gene;Name=sinR_1;gene=sinR_1;locus_tag=assembly_00098
gnl|Prokka|assembly_1	Prodigal:2.6	CDS	87224	88225	.	+	0	ID=assembly_00099;Parent=assembly_00099_gene;eC_number=1.3.1.-;Name=dus_1;dbxref=COG:COG0042;gene=dus_1;inference=ab initio prediction:Prodigal:2.6,similar to AA sequence:UniProtKB:P9WNS7;locus_tag=assembly_00099;product=putative tRNA-dihydrouridine synthase;protein_id=gnl|Prokka|assembly_00099
gnl|Prokka|assembly_1	prokka	gene	87224	88225	.	+	.	ID=assembly_00099_gene;Name=dus_1;gene=dus_1;locus_tag=assembly_00099
gnl|Prokka|assembly_1	Prodigal:2.6	CDS	88317	89816	.	+	0	ID=assembly_00100;Parent=assembly_00100_gene;eC_number=6.1.1.6;Name=lysS;gene=lysS;inference=ab initio prediction:Prodigal:2.6,similar to AA sequence:UniProtKB:Q9RHV9;locus_tag=assembly_00100;product=Lysine--tRNA ligase;protein_id=gnl|Prokka|assembly_00100
gnl|Prokka|assembly_1	prokka	gene	88317	89816	.	+	.	ID=assembly_00100_gene;Name=lysS;gene=lysS;locus_tag=assembly_00100
gnl|Prokka|assembly_1	RNAmmer:1.2	rRNA	90134	91671	.	+	.	ID=assembly_00101;Parent=assembly_00101_gene;inference=COORDINATES:profile:RNAmmer:1.2;locus_tag=assembly_00101;product=16S ribosomal RNA
gnl|Prokka|assembly_1	prokka	gene	90134	91671	.	+	.	ID=assembly_00101_gene;locus_tag=assembly_00101
gnl|Prokka|assembly_1	RNAmmer:1.2	rRNA	91849	94774	.	+	.	ID=assembly_00102;Parent=assembly_00102_gene;inference=COORDINATES:profile:RNAmmer:1.2;locus_tag=assembly_00102;product=23S ribosomal RNA
gnl|Prokka|assembly_1	prokka	gene	91849	94774	.	+	.	ID=assembly_00102_gene;locus_tag=assembly_00102
gnl|Prokka|assembly_1	RNAmmer:1.2	rRNA	94832	94946	.	+	.	ID=assembly_00103;Parent=assembly_00103_gene;inference=COORDINATES:profile:RNAmmer:1.2;locus_tag=assembly_00103;product=5S ribosomal RNA
gnl|Prokka|assembly_1	prokka	gene	94832	94946	.	+	.	ID=assembly_00103_gene;locus_tag=assembly_00103
gnl|Prokka|assembly_1	Aragorn:1.2	tRNA	94968	95043	.	+	.	ID=assembly_00104;Parent=assembly_00104_gene;inference=COORDINATES:profile:Aragorn:1.2;locus_tag=assembly_00104;product=tRNA-Val(tac)
gnl|Prokka|assembly_1	prokka	gene	94968	95043	.	+	.	ID=assembly_00104_gene;locus_tag=assembly_00104
gnl|Prokka|assembly_1	Aragorn:1.2	tRNA	95048	95123	.	+	.	ID=assembly_00105;Parent=assembly_00105_gene;inference=COORDINATES:profile:Aragorn:1.2;locus_tag=assembly_00105;product=tRNA-Thr(tgt)
gnl|Prokka|assembly_1	prokka	gene	95048	95123	.	+	.	ID=assembly_00105_gene;locus_tag=assembly_00105
gnl|Prokka|assembly_1	Aragorn:1.2	tRNA	95161	95236	.	+	.	ID=assembly_00106;Parent=assembly_00106_gene;inference=COORDINATES:profile:Aragorn:1.2;locus_tag=assembly_00106;product=tRNA-Lys(ttt)
gnl|Prokka|assembly_1	prokka	gene	95161	95236	.	+	.	ID=assembly_00106_gene;locus_tag=assembly_00106
gnl|Prokka|assembly_1	Aragorn:1.2	tRNA	95243	95325	.	+	.	ID=assembly_00107;Parent=assembly_00107_gene;inference=COORDINATES:profile:Aragorn:1.2;locus_tag=assembly_00107;product=tRNA-Leu(tag)
gnl|Prokka|assembly_1	prokka	gene	95243	95325	.	+	.	ID=assembly_00107_gene;locus_tag=assembly_00107
gnl|Prokka|assembly_1	Aragorn:1.2	tRNA	95366	95440	.	+	.	ID=assembly_00108;Parent=assembly_00108_gene;inference=COORDINATES:profile:Aragorn:1.2;locus_tag=assembly_00108;product=tRNA-Gly(gcc)
gnl|Prokka|assembly_1	prokka	gene	95366	95440	.	+	.	ID=assembly_00108_gene;locus_tag=assembly_00108
gnl|Prokka|assembly_1	Aragorn:1.2	tRNA	95455	95540	.	+	.	ID=assembly_00109;Parent=assembly_00109_gene;inference=COORDINATES:profile:Aragorn:1.2;locus_tag=assembly_00109;product=tRNA-Leu(taa)
gnl|Prokka|assembly_1	prokka	gene	95455	95540	.	+	.	ID=assembly_00109_gene;locus_tag=assembly_00109
gnl|Prokka|assembly_1	Aragorn:1.2	tRNA	95550	95626	.	+	.	ID=assembly_00110;Parent=assembly_00110_gene;inference=COORDINATES:profile:Aragorn:1.2;locus_tag=assembly_00110;product=tRNA-Arg(acg)
gnl|Prokka|assembly_1	prokka	gene	95550	95626	.	+	.	ID=assembly_00110_gene;locus_tag=assembly_00110
gnl|Prokka|assembly_1	Aragorn:1.2	tRNA	95654	95730	.	+	.	ID=assembly_00111;Parent=assembly_00111_gene;inference=COORDINATES:profile:Aragorn:1.2;locus_tag=assembly_00111;product=tRNA-Pro(tgg)
gnl|Prokka|assembly_1	prokka	gene	95654	95730	.	+	.	ID=assembly_00111_gene;locus_tag=assembly_00111
gnl|Prokka|assembly_1	Aragorn:1.2	tRNA	95739	95814	.	+	.	ID=assembly_00112;Parent=assembly_00112_gene;inference=COORDINATES:profile:Aragorn:1.2;locus_tag=assembly_00112;product=tRNA-Ala(tgc)
gnl|Prokka|assembly_1	prokka	gene	95739	95814	.	+	.	ID=assembly_00112_gene;locus_tag=assembly_00112
gnl|Prokka|assembly_1	RNAmmer:1.2	rRNA	95989	97526	.	+	.	ID=assembly_00113;Parent=assembly_00113_gene;inference=COORDINATES:profile:RNAmmer:1.2;locus_tag=assembly_00113;product=16S ribosomal RNA
gnl|Prokka|assembly_1	prokka	gene	95989	97526	.	+	.	ID=assembly_00113_gene;locus_tag=assembly_00113
gnl|Prokka|assembly_1	RNAmmer:1.2	rRNA	97704	100629	.	+	.	ID=assembly_00114;Parent=assembly_00114_gene;inference=COORDINATES:profile:RNAmmer:1.2;locus_tag=assembly_00114;product=23S ribosomal RNA
gnl|Prokka|assembly_1	prokka	gene	97704	100629	.	+	.	ID=assembly_00114_gene;locus_tag=assembly_00114
gnl|Prokka|assembly_1	RNAmmer:1.2	rRNA	100687	100801	.	+	.	ID=assembly_00115;Parent=assembly_00115_gene;inference=COORDINATES:profile:RNAmmer:1.2;locus_tag=assembly_00115;product=5S ribosomal RNA
gnl|Prokka|assembly_1	prokka	gene	100687	100801	.	+	.	ID=assembly_00115_gene;locus_tag=assembly_00115
gnl|Prokka|assembly_1	Prodigal:2.6	CDS	101041	101505	.	+	0	ID=assembly_00116;Parent=assembly_00116_gene;Name=ctsR;dbxref=COG:COG4463;gene=ctsR;inference=ab initio prediction:Prodigal:2.6,similar to AA sequence:UniProtKB:P37568;locus_tag=assembly_00116;product=Transcriptional regulator CtsR;protein_id=gnl|Prokka|assembly_00116
gnl|Prokka|assembly_1	prokka	gene	101041	101505	.	+	.	ID=assembly_00116_gene;Name=ctsR;gene=ctsR;locus_tag=assembly_00116
gnl|Prokka|assembly_1	Prodigal:2.6	CDS	101729	102076	.	+	0	ID=assembly_00117;Parent=assembly_00117_gene;Name=mcsA;dbxref=COG:COG3880;gene=mcsA;inference=ab initio prediction:Prodigal:2.6,similar to AA sequence:UniProtKB:P37569;locus_tag=assembly_00117;product=Protein-arginine kinase activator protein;protein_id=gnl|Prokka|assembly_00117
gnl|Prokka|assembly_1	prokka	gene	101729	102076	.	+	.	ID=assembly_00117_gene;Name=mcsA;gene=mcsA;locus_tag=assembly_00117
gnl|Prokka|assembly_1	Prodigal:2.6	CDS	102076	103167	.	+	0	ID=assembly_00118;Parent=assembly_00118_gene;eC_number=2.7.14.1;Name=mcsB;dbxref=COG:COG3869;gene=mcsB;inference=ab initio prediction:Prodigal:2.6,similar to AA sequence:UniProtKB:P37570;locus_tag=assembly_00118;product=Protein-arginine kinase;protein_id=gnl|Prokka|assembly_00118
gnl|Prokka|assembly_1	prokka	gene	102076	103167	.	+	.	ID=assembly_00118_gene;Name=mcsB;gene=mcsB;locus_tag=assembly_00118
gnl|Prokka|assembly_1	Prodigal:2.6	CDS	103164	105596	.	+	0	ID=assembly_00119;Parent=assembly_00119_gene;Name=clpC;dbxref=COG:COG0542;gene=clpC;inference=ab initio prediction:Prodigal:2.6,similar to AA sequence:UniProtKB:P37571;locus_tag=assembly_00119;product=Negative regulator of genetic competence ClpC/MecB;protein_id=gnl|Prokka|assembly_00119
gnl|Prokka|assembly_1	prokka	gene	103164	105596	.	+	.	ID=assembly_00119_gene;Name=clpC;gene=clpC;locus_tag=assembly_00119
gnl|Prokka|assembly_1	Prodigal:2.6	CDS	105631	107064	.	+	0	ID=assembly_00120;Parent=assembly_00120_gene;eC_number=3.6.4.-;Name=radA;dbxref=COG:COG1066;gene=radA;inference=ab initio prediction:Prodigal:2.6,similar to AA sequence:UniProtKB:P37572;locus_tag=assembly_00120;product=DNA repair protein RadA;protein_id=gnl|Prokka|assembly_00120
gnl|Prokka|assembly_1	prokka	gene	105631	107064	.	+	.	ID=assembly_00120_gene;Name=radA;gene=radA;locus_tag=assembly_00120
gnl|Prokka|assembly_1	Prodigal:2.6	CDS	107068	108150	.	+	0	ID=assembly_00121;Parent=assembly_00121_gene;eC_number=2.7.7.85;Name=disA;dbxref=COG:COG1623;gene=disA;inference=ab initio prediction:Prodigal:2.6,similar to AA sequence:UniProtKB:P37573;locus_tag=assembly_00121;product=DNA integrity scanning protein DisA;protein_id=gnl|Prokka|assembly_00121
gnl|Prokka|assembly_1	prokka	gene	107068	108150	.	+	.	ID=assembly_00121_gene;Name=disA;gene=disA;locus_tag=assembly_00121
gnl|Prokka|assembly_1	Prodigal:2.6	CDS	108266	109366	.	+	0	ID=assembly_00122;Parent=assembly_00122_gene;eC_number=3.1.-.-;Name=yacL;dbxref=COG:COG4956;gene=yacL;inference=ab initio prediction:Prodigal:2.6,similar to AA sequence:UniProtKB:Q06754;locus_tag=assembly_00122;product=putative PIN and TRAM-domain containing protein YacL;protein_id=gnl|Prokka|assembly_00122
gnl|Prokka|assembly_1	prokka	gene	108266	109366	.	+	.	ID=assembly_00122_gene;Name=yacL;gene=yacL;locus_tag=assembly_00122
gnl|Prokka|assembly_1	Prodigal:2.6	CDS	109381	110079	.	+	0	ID=assembly_00123;Parent=assembly_00123_gene;eC_number=2.7.7.60;Name=ispD;dbxref=COG:COG1211;gene=ispD;inference=ab initio prediction:Prodigal:2.6,similar to AA sequence:UniProtKB:Q06755;locus_tag=assembly_00123;product=2-C-methyl-D-erythritol 4-phosphate cytidylyltransferase;protein_id=gnl|Prokka|assembly_00123
gnl|Prokka|assembly_1	prokka	gene	109381	110079	.	+	.	ID=assembly_00123_gene;Name=ispD;gene=ispD;locus_tag=assembly_00123
gnl|Prokka|assembly_1	Prodigal:2.6	CDS	110072	110548	.	+	0	ID=assembly_00124;Parent=assembly_00124_gene;eC_number=4.6.1.12;Name=ispF;dbxref=COG:COG0245;gene=ispF;inference=ab initio prediction:Prodigal:2.6,similar to AA sequence:UniProtKB:Q06756;locus_tag=assembly_00124;product=2-C-methyl-D-erythritol 2%2C4-cyclodiphosphate synthase;protein_id=gnl|Prokka|assembly_00124
gnl|Prokka|assembly_1	prokka	gene	110072	110548	.	+	.	ID=assembly_00124_gene;Name=ispF;gene=ispF;locus_tag=assembly_00124
gnl|Prokka|assembly_1	Prodigal:2.6	CDS	110639	112090	.	+	0	ID=assembly_00125;Parent=assembly_00125_gene;eC_number=6.1.1.17;Name=gltX;gene=gltX;inference=ab initio prediction:Prodigal:2.6,similar to AA sequence:UniProtKB:P99170;locus_tag=assembly_00125;product=Glutamate--tRNA ligase;protein_id=gnl|Prokka|assembly_00125
gnl|Prokka|assembly_1	prokka	gene	110639	112090	.	+	.	ID=assembly_00125_gene;Name=gltX;gene=gltX;locus_tag=assembly_00125
gnl|Prokka|assembly_1	Infernal:1.1	misc_RNA	112093	112323	.	+	.	ID=assembly_00126;Parent=assembly_00126_gene;inference=COORDINATES:profile:Infernal:1.1;locus_tag=assembly_00126;product=T-box
gnl|Prokka|assembly_1	prokka	gene	112093	112323	.	+	.	ID=assembly_00126_gene;locus_tag=assembly_00126
gnl|Prokka|assembly_1	Prodigal:2.6	CDS	112392	113045	.	+	0	ID=assembly_00127;Parent=assembly_00127_gene;eC_number=2.3.1.30;Name=cysE;dbxref=COG:COG1045;gene=cysE;inference=ab initio prediction:Prodigal:2.6,similar to AA sequence:UniProtKB:Q06750;locus_tag=assembly_00127;product=Serine acetyltransferase;protein_id=gnl|Prokka|assembly_00127
gnl|Prokka|assembly_1	prokka	gene	112392	113045	.	+	.	ID=assembly_00127_gene;Name=cysE;gene=cysE;locus_tag=assembly_00127
gnl|Prokka|assembly_1	Prodigal:2.6	CDS	113042	114442	.	+	0	ID=assembly_00128;Parent=assembly_00128_gene;eC_number=6.1.1.16;Name=cysS;dbxref=COG:COG0215;gene=cysS;inference=ab initio prediction:Prodigal:2.6,similar to AA sequence:UniProtKB:Q06752;locus_tag=assembly_00128;product=Cysteine--tRNA ligase;protein_id=gnl|Prokka|assembly_00128
gnl|Prokka|assembly_1	prokka	gene	113042	114442	.	+	.	ID=assembly_00128_gene;Name=cysS;gene=cysS;locus_tag=assembly_00128
gnl|Prokka|assembly_1	Prodigal:2.6	CDS	114446	114877	.	+	0	ID=assembly_00129;Parent=assembly_00129_gene;eC_number=3.1.26.-;Name=mrnC;dbxref=COG:COG1939;gene=mrnC;inference=ab initio prediction:Prodigal:2.6,similar to AA sequence:UniProtKB:O31418;locus_tag=assembly_00129;product=Mini-ribonuclease 3;protein_id=gnl|Prokka|assembly_00129
gnl|Prokka|assembly_1	prokka	gene	114446	114877	.	+	.	ID=assembly_00129_gene;Name=mrnC;gene=mrnC;locus_tag=assembly_00129
gnl|Prokka|assembly_1	Prodigal:2.6	CDS	114861	115610	.	+	0	ID=assembly_00130;Parent=assembly_00130_gene;eC_number=2.1.1.-;inference=ab initio prediction:Prodigal:2.6,similar to AA sequence:UniProtKB:Q7A794;locus_tag=assembly_00130;product=Putative TrmH family tRNA/rRNA methyltransferase;protein_id=gnl|Prokka|assembly_00130
gnl|Prokka|assembly_1	prokka	gene	114861	115610	.	+	.	ID=assembly_00130_gene;locus_tag=assembly_00130
gnl|Prokka|assembly_1	Prodigal:2.6	CDS	115617	116129	.	+	0	ID=assembly_00131;Parent=assembly_00131_gene;Name=yacP;dbxref=COG:COG3688;gene=yacP;inference=ab initio prediction:Prodigal:2.6,similar to AA sequence:UniProtKB:P37574;locus_tag=assembly_00131;product=putative protein YacP;protein_id=gnl|Prokka|assembly_00131
gnl|Prokka|assembly_1	prokka	gene	115617	116129	.	+	.	ID=assembly_00131_gene;Name=yacP;gene=yacP;locus_tag=assembly_00131
gnl|Prokka|assembly_1	Prodigal:2.6	CDS	116192	116848	.	+	0	ID=assembly_00132;Parent=assembly_00132_gene;Name=sigH;dbxref=COG:COG1595;gene=sigH;inference=ab initio prediction:Prodigal:2.6,similar to AA sequence:UniProtKB:P17869;locus_tag=assembly_00132;product=RNA polymerase sigma-H factor;protein_id=gnl|Prokka|assembly_00132
gnl|Prokka|assembly_1	prokka	gene	116192	116848	.	+	.	ID=assembly_00132_gene;Name=sigH;gene=sigH;locus_tag=assembly_00132
gnl|Prokka|assembly_1	Prodigal:2.6	CDS	117124	117303	.	+	0	ID=assembly_00133;Parent=assembly_00133_gene;Name=secE;gene=secE;inference=ab initio prediction:Prodigal:2.6,similar to AA sequence:UniProtKB:P9WGN7;locus_tag=assembly_00133;product=Protein translocase subunit SecE;protein_id=gnl|Prokka|assembly_00133
gnl|Prokka|assembly_1	prokka	gene	117124	117303	.	+	.	ID=assembly_00133_gene;Name=secE;gene=secE;locus_tag=assembly_00133
gnl|Prokka|assembly_1	Prodigal:2.6	CDS	117446	118015	.	+	0	ID=assembly_00134;Parent=assembly_00134_gene;Name=nusG;dbxref=COG:COG0250;gene=nusG;inference=ab initio prediction:Prodigal:2.6,similar to AA sequence:UniProtKB:Q06795;locus_tag=assembly_00134;product=Transcription termination/antitermination protein NusG;protein_id=gnl|Prokka|assembly_00134
gnl|Prokka|assembly_1	prokka	gene	117446	118015	.	+	.	ID=assembly_00134_gene;Name=nusG;gene=nusG;locus_tag=assembly_00134
gnl|Prokka|assembly_1	Prodigal:2.6	CDS	118183	118608	.	+	0	ID=assembly_00135;Parent=assembly_00135_gene;Name=rplK;dbxref=COG:COG0080;gene=rplK;inference=ab initio prediction:Prodigal:2.6,similar to AA sequence:UniProtKB:Q06796;locus_tag=assembly_00135;product=50S ribosomal protein L11;protein_id=gnl|Prokka|assembly_00135
gnl|Prokka|assembly_1	prokka	gene	118183	118608	.	+	.	ID=assembly_00135_gene;Name=rplK;gene=rplK;locus_tag=assembly_00135
gnl|Prokka|assembly_1	Prodigal:2.6	CDS	118703	119401	.	+	0	ID=assembly_00136;Parent=assembly_00136_gene;Name=rplA;dbxref=COG:COG0081;gene=rplA;inference=ab initio prediction:Prodigal:2.6,similar to AA sequence:UniProtKB:Q06797;locus_tag=assembly_00136;product=50S ribosomal protein L1;protein_id=gnl|Prokka|assembly_00136
gnl|Prokka|assembly_1	prokka	gene	118703	119401	.	+	.	ID=assembly_00136_gene;Name=rplA;gene=rplA;locus_tag=assembly_00136
gnl|Prokka|assembly_1	Infernal:1.1	misc_RNA	119447	119587	.	+	.	ID=assembly_00137;Parent=assembly_00137_gene;inference=COORDINATES:profile:Infernal:1.1;locus_tag=assembly_00137;product=L10_leader
gnl|Prokka|assembly_1	prokka	gene	119447	119587	.	+	.	ID=assembly_00137_gene;locus_tag=assembly_00137
gnl|Prokka|assembly_1	Prodigal:2.6	CDS	119653	120153	.	+	0	ID=assembly_00138;Parent=assembly_00138_gene;Name=rplJ;dbxref=COG:COG0244;gene=rplJ;inference=ab initio prediction:Prodigal:2.6,similar to AA sequence:UniProtKB:P42923;locus_tag=assembly_00138;product=50S ribosomal protein L10;protein_id=gnl|Prokka|assembly_00138
gnl|Prokka|assembly_1	prokka	gene	119653	120153	.	+	.	ID=assembly_00138_gene;Name=rplJ;gene=rplJ;locus_tag=assembly_00138
gnl|Prokka|assembly_1	Prodigal:2.6	CDS	120199	120570	.	+	0	ID=assembly_00139;Parent=assembly_00139_gene;Name=rplL;dbxref=COG:COG0222;gene=rplL;inference=ab initio prediction:Prodigal:2.6,similar to AA sequence:UniProtKB:P02394;locus_tag=assembly_00139;product=50S ribosomal protein L7/L12;protein_id=gnl|Prokka|assembly_00139
gnl|Prokka|assembly_1	prokka	gene	120199	120570	.	+	.	ID=assembly_00139_gene;Name=rplL;gene=rplL;locus_tag=assembly_00139
gnl|Prokka|assembly_1	Prodigal:2.6	CDS	120660	121265	.	+	0	ID=assembly_00140;Parent=assembly_00140_gene;eC_number=2.1.1.174;Name=rlmG;dbxref=COG:COG2813;gene=rlmG;inference=ab initio prediction:Prodigal:2.6,similar to AA sequence:UniProtKB:P42596;locus_tag=assembly_00140;product=Ribosomal RNA large subunit methyltransferase G;protein_id=gnl|Prokka|assembly_00140
gnl|Prokka|assembly_1	prokka	gene	120660	121265	.	+	.	ID=assembly_00140_gene;Name=rlmG;gene=rlmG;locus_tag=assembly_00140
gnl|Prokka|assembly_1	Prodigal:2.6	CDS	121511	125092	.	+	0	ID=assembly_00141;Parent=assembly_00141_gene;eC_number=2.7.7.6;Name=rpoB;dbxref=COG:COG0085;gene=rpoB;inference=ab initio prediction:Prodigal:2.6,similar to AA sequence:UniProtKB:P37870;locus_tag=assembly_00141;product=DNA-directed RNA polymerase subunit beta;protein_id=gnl|Prokka|assembly_00141
gnl|Prokka|assembly_1	prokka	gene	121511	125092	.	+	.	ID=assembly_00141_gene;Name=rpoB;gene=rpoB;locus_tag=assembly_00141
gnl|Prokka|assembly_1	Prodigal:2.6	CDS	125154	128753	.	+	0	ID=assembly_00142;Parent=assembly_00142_gene;eC_number=2.7.7.6;Name=rpoC;dbxref=COG:COG0086;gene=rpoC;inference=ab initio prediction:Prodigal:2.6,similar to AA sequence:UniProtKB:P37871;locus_tag=assembly_00142;product=DNA-directed RNA polymerase subunit beta';protein_id=gnl|Prokka|assembly_00142
gnl|Prokka|assembly_1	prokka	gene	125154	128753	.	+	.	ID=assembly_00142_gene;Name=rpoC;gene=rpoC;locus_tag=assembly_00142
gnl|Prokka|assembly_1	Prodigal:2.6	CDS	128932	129180	.	+	0	ID=assembly_00143;Parent=assembly_00143_gene;Name=rplGB;dbxref=COG:COG1358;gene=rplGB;inference=ab initio prediction:Prodigal:2.6,similar to AA sequence:UniProtKB:P46350;locus_tag=assembly_00143;product=Ribosome-associated protein L7Ae-like protein;protein_id=gnl|Prokka|assembly_00143
gnl|Prokka|assembly_1	prokka	gene	128932	129180	.	+	.	ID=assembly_00143_gene;Name=rplGB;gene=rplGB;locus_tag=assembly_00143
gnl|Prokka|assembly_1	Prodigal:2.6	CDS	129294	129710	.	+	0	ID=assembly_00144;Parent=assembly_00144_gene;Name=rpsL;dbxref=COG:COG0048;gene=rpsL;inference=ab initio prediction:Prodigal:2.6,similar to AA sequence:UniProtKB:P21472;locus_tag=assembly_00144;product=30S ribosomal protein S12;protein_id=gnl|Prokka|assembly_00144
gnl|Prokka|assembly_1	prokka	gene	129294	129710	.	+	.	ID=assembly_00144_gene;Name=rpsL;gene=rpsL;locus_tag=assembly_00144
gnl|Prokka|assembly_1	Prodigal:2.6	CDS	129752	130222	.	+	0	ID=assembly_00145;Parent=assembly_00145_gene;Name=rpsG;dbxref=COG:COG0049;gene=rpsG;inference=ab initio prediction:Prodigal:2.6,similar to AA sequence:UniProtKB:P21469;locus_tag=assembly_00145;product=30S ribosomal protein S7;protein_id=gnl|Prokka|assembly_00145
gnl|Prokka|assembly_1	prokka	gene	129752	130222	.	+	.	ID=assembly_00145_gene;Name=rpsG;gene=rpsG;locus_tag=assembly_00145
gnl|Prokka|assembly_1	Prodigal:2.6	CDS	130276	132354	.	+	0	ID=assembly_00146;Parent=assembly_00146_gene;Name=fusA;dbxref=COG:COG0480;gene=fusA;inference=ab initio prediction:Prodigal:2.6,similar to AA sequence:UniProtKB:P80868;locus_tag=assembly_00146;product=Elongation factor G;protein_id=gnl|Prokka|assembly_00146
gnl|Prokka|assembly_1	prokka	gene	130276	132354	.	+	.	ID=assembly_00146_gene;Name=fusA;gene=fusA;locus_tag=assembly_00146
gnl|Prokka|assembly_1	Prodigal:2.6	CDS	132474	133664	.	+	0	ID=assembly_00147;Parent=assembly_00147_gene;Name=tuf;dbxref=COG:COG0050;gene=tuf;inference=ab initio prediction:Prodigal:2.6,similar to AA sequence:UniProtKB:P33166;locus_tag=assembly_00147;product=Elongation factor Tu;protein_id=gnl|Prokka|assembly_00147
gnl|Prokka|assembly_1	prokka	gene	132474	133664	.	+	.	ID=assembly_00147_gene;Name=tuf;gene=tuf;locus_tag=assembly_00147
gnl|Prokka|assembly_1	Prodigal:2.6	CDS	133764	134720	.	+	0	ID=assembly_00148;Parent=assembly_00148_gene;eC_number=3.4.11.5;Name=pip_1;dbxref=COG:COG0596;gene=pip_1;inference=ab initio prediction:Prodigal:2.6,similar to AA sequence:UniProtKB:P52278;locus_tag=assembly_00148;product=Proline iminopeptidase;protein_id=gnl|Prokka|assembly_00148
gnl|Prokka|assembly_1	prokka	gene	133764	134720	.	+	.	ID=assembly_00148_gene;Name=pip_1;gene=pip_1;locus_tag=assembly_00148
gnl|Prokka|assembly_1	Prodigal:2.6	CDS	134957	135265	.	+	0	ID=assembly_00149;Parent=assembly_00149_gene;Name=rpsJ;dbxref=COG:COG0051;gene=rpsJ;inference=ab initio prediction:Prodigal:2.6,similar to AA sequence:UniProtKB:P21471;locus_tag=assembly_00149;product=30S ribosomal protein S10;protein_id=gnl|Prokka|assembly_00149
gnl|Prokka|assembly_1	prokka	gene	134957	135265	.	+	.	ID=assembly_00149_gene;Name=rpsJ;gene=rpsJ;locus_tag=assembly_00149
gnl|Prokka|assembly_1	Prodigal:2.6	CDS	135305	135934	.	+	0	ID=assembly_00150;Parent=assembly_00150_gene;Name=rplC;dbxref=COG:COG0087;gene=rplC;inference=ab initio prediction:Prodigal:2.6,similar to AA sequence:UniProtKB:P42920;locus_tag=assembly_00150;product=50S ribosomal protein L3;protein_id=gnl|Prokka|assembly_00150
gnl|Prokka|assembly_1	prokka	gene	135305	135934	.	+	.	ID=assembly_00150_gene;Name=rplC;gene=rplC;locus_tag=assembly_00150
gnl|Prokka|assembly_1	Prodigal:2.6	CDS	135962	136585	.	+	0	ID=assembly_00151;Parent=assembly_00151_gene;Name=rplD;dbxref=COG:COG0088;gene=rplD;inference=ab initio prediction:Prodigal:2.6,similar to AA sequence:UniProtKB:P42921;locus_tag=assembly_00151;product=50S ribosomal protein L4;protein_id=gnl|Prokka|assembly_00151
gnl|Prokka|assembly_1	prokka	gene	135962	136585	.	+	.	ID=assembly_00151_gene;Name=rplD;gene=rplD;locus_tag=assembly_00151
gnl|Prokka|assembly_1	Prodigal:2.6	CDS	136585	136872	.	+	0	ID=assembly_00152;Parent=assembly_00152_gene;Name=rplW;dbxref=COG:COG0089;gene=rplW;inference=ab initio prediction:Prodigal:2.6,similar to AA sequence:UniProtKB:P42924;locus_tag=assembly_00152;product=50S ribosomal protein L23;protein_id=gnl|Prokka|assembly_00152
gnl|Prokka|assembly_1	prokka	gene	136585	136872	.	+	.	ID=assembly_00152_gene;Name=rplW;gene=rplW;locus_tag=assembly_00152
gnl|Prokka|assembly_1	Prodigal:2.6	CDS	136904	137737	.	+	0	ID=assembly_00153;Parent=assembly_00153_gene;Name=rplB;dbxref=COG:COG0090;gene=rplB;inference=ab initio prediction:Prodigal:2.6,similar to AA sequence:UniProtKB:P42919;locus_tag=assembly_00153;product=50S ribosomal protein L2;protein_id=gnl|Prokka|assembly_00153
gnl|Prokka|assembly_1	prokka	gene	136904	137737	.	+	.	ID=assembly_00153_gene;Name=rplB;gene=rplB;locus_tag=assembly_00153
gnl|Prokka|assembly_1	Prodigal:2.6	CDS	137795	138073	.	+	0	ID=assembly_00154;Parent=assembly_00154_gene;Name=rpsS;dbxref=COG:COG0185;gene=rpsS;inference=ab initio prediction:Prodigal:2.6,similar to AA sequence:UniProtKB:P21476;locus_tag=assembly_00154;product=30S ribosomal protein S19;protein_id=gnl|Prokka|assembly_00154
gnl|Prokka|assembly_1	prokka	gene	137795	138073	.	+	.	ID=assembly_00154_gene;Name=rpsS;gene=rpsS;locus_tag=assembly_00154
gnl|Prokka|assembly_1	Prodigal:2.6	CDS	138090	138431	.	+	0	ID=assembly_00155;Parent=assembly_00155_gene;Name=rplV;dbxref=COG:COG0091;gene=rplV;inference=ab initio prediction:Prodigal:2.6,similar to AA sequence:UniProtKB:P42060;locus_tag=assembly_00155;product=50S ribosomal protein L22;protein_id=gnl|Prokka|assembly_00155
gnl|Prokka|assembly_1	prokka	gene	138090	138431	.	+	.	ID=assembly_00155_gene;Name=rplV;gene=rplV;locus_tag=assembly_00155
gnl|Prokka|assembly_1	Prodigal:2.6	CDS	138435	139091	.	+	0	ID=assembly_00156;Parent=assembly_00156_gene;Name=rpsC;dbxref=COG:COG0092;gene=rpsC;inference=ab initio prediction:Prodigal:2.6,similar to AA sequence:UniProtKB:P21465;locus_tag=assembly_00156;product=30S ribosomal protein S3;protein_id=gnl|Prokka|assembly_00156
gnl|Prokka|assembly_1	prokka	gene	138435	139091	.	+	.	ID=assembly_00156_gene;Name=rpsC;gene=rpsC;locus_tag=assembly_00156
gnl|Prokka|assembly_1	Prodigal:2.6	CDS	139093	139527	.	+	0	ID=assembly_00157;Parent=assembly_00157_gene;Name=rplP;dbxref=COG:COG0197;gene=rplP;inference=ab initio prediction:Prodigal:2.6,similar to AA sequence:UniProtKB:P14577;locus_tag=assembly_00157;product=50S ribosomal protein L16;protein_id=gnl|Prokka|assembly_00157
gnl|Prokka|assembly_1	prokka	gene	139093	139527	.	+	.	ID=assembly_00157_gene;Name=rplP;gene=rplP;locus_tag=assembly_00157
gnl|Prokka|assembly_1	Prodigal:2.6	CDS	139517	139717	.	+	0	ID=assembly_00158;Parent=assembly_00158_gene;Name=rpmC;dbxref=COG:COG0255;gene=rpmC;inference=ab initio prediction:Prodigal:2.6,similar to AA sequence:UniProtKB:P12873;locus_tag=assembly_00158;product=50S ribosomal protein L29;protein_id=gnl|Prokka|assembly_00158
gnl|Prokka|assembly_1	prokka	gene	139517	139717	.	+	.	ID=assembly_00158_gene;Name=rpmC;gene=rpmC;locus_tag=assembly_00158
gnl|Prokka|assembly_1	Prodigal:2.6	CDS	139740	140003	.	+	0	ID=assembly_00159;Parent=assembly_00159_gene;Name=rpsQ;dbxref=COG:COG0186;gene=rpsQ;inference=ab initio prediction:Prodigal:2.6,similar to AA sequence:UniProtKB:P12874;locus_tag=assembly_00159;product=30S ribosomal protein S17;protein_id=gnl|Prokka|assembly_00159
gnl|Prokka|assembly_1	prokka	gene	139740	140003	.	+	.	ID=assembly_00159_gene;Name=rpsQ;gene=rpsQ;locus_tag=assembly_00159
gnl|Prokka|assembly_1	Prodigal:2.6	CDS	140044	140412	.	+	0	ID=assembly_00160;Parent=assembly_00160_gene;Name=rplN;dbxref=COG:COG0093;gene=rplN;inference=ab initio prediction:Prodigal:2.6,similar to AA sequence:UniProtKB:P12875;locus_tag=assembly_00160;product=50S ribosomal protein L14;protein_id=gnl|Prokka|assembly_00160
gnl|Prokka|assembly_1	prokka	gene	140044	140412	.	+	.	ID=assembly_00160_gene;Name=rplN;gene=rplN;locus_tag=assembly_00160
gnl|Prokka|assembly_1	Prodigal:2.6	CDS	140449	140760	.	+	0	ID=assembly_00161;Parent=assembly_00161_gene;Name=rplX;dbxref=COG:COG0198;gene=rplX;inference=ab initio prediction:Prodigal:2.6,similar to AA sequence:UniProtKB:P0CI78;locus_tag=assembly_00161;product=50S ribosomal protein L24;protein_id=gnl|Prokka|assembly_00161
gnl|Prokka|assembly_1	prokka	gene	140449	140760	.	+	.	ID=assembly_00161_gene;Name=rplX;gene=rplX;locus_tag=assembly_00161
gnl|Prokka|assembly_1	Prodigal:2.6	CDS	140787	141326	.	+	0	ID=assembly_00162;Parent=assembly_00162_gene;Name=rplE;dbxref=COG:COG0094;gene=rplE;inference=ab initio prediction:Prodigal:2.6,similar to AA sequence:UniProtKB:P12877;locus_tag=assembly_00162;product=50S ribosomal protein L5;protein_id=gnl|Prokka|assembly_00162
gnl|Prokka|assembly_1	prokka	gene	140787	141326	.	+	.	ID=assembly_00162_gene;Name=rplE;gene=rplE;locus_tag=assembly_00162
gnl|Prokka|assembly_1	Prodigal:2.6	CDS	141349	141534	.	+	0	ID=assembly_00163;Parent=assembly_00163_gene;Name=rpsN1;dbxref=COG:COG0199;gene=rpsN1;inference=ab initio prediction:Prodigal:2.6,similar to AA sequence:UniProtKB:P12878;locus_tag=assembly_00163;product=30S ribosomal protein S14;protein_id=gnl|Prokka|assembly_00163
gnl|Prokka|assembly_1	prokka	gene	141349	141534	.	+	.	ID=assembly_00163_gene;Name=rpsN1;gene=rpsN1;locus_tag=assembly_00163
gnl|Prokka|assembly_1	Prodigal:2.6	CDS	141566	141964	.	+	0	ID=assembly_00164;Parent=assembly_00164_gene;Name=rpsH;dbxref=COG:COG0096;gene=rpsH;inference=ab initio prediction:Prodigal:2.6,similar to AA sequence:UniProtKB:P12879;locus_tag=assembly_00164;product=30S ribosomal protein S8;protein_id=gnl|Prokka|assembly_00164
gnl|Prokka|assembly_1	prokka	gene	141566	141964	.	+	.	ID=assembly_00164_gene;Name=rpsH;gene=rpsH;locus_tag=assembly_00164
gnl|Prokka|assembly_1	Prodigal:2.6	CDS	141994	142533	.	+	0	ID=assembly_00165;Parent=assembly_00165_gene;Name=rplF;dbxref=COG:COG0097;gene=rplF;inference=ab initio prediction:Prodigal:2.6,similar to AA sequence:UniProtKB:P46898;locus_tag=assembly_00165;product=50S ribosomal protein L6;protein_id=gnl|Prokka|assembly_00165
gnl|Prokka|assembly_1	prokka	gene	141994	142533	.	+	.	ID=assembly_00165_gene;Name=rplF;gene=rplF;locus_tag=assembly_00165
gnl|Prokka|assembly_1	Prodigal:2.6	CDS	142566	142928	.	+	0	ID=assembly_00166;Parent=assembly_00166_gene;Name=rplR;dbxref=COG:COG0256;gene=rplR;inference=ab initio prediction:Prodigal:2.6,similar to AA sequence:UniProtKB:P46899;locus_tag=assembly_00166;product=50S ribosomal protein L18;protein_id=gnl|Prokka|assembly_00166
gnl|Prokka|assembly_1	prokka	gene	142566	142928	.	+	.	ID=assembly_00166_gene;Name=rplR;gene=rplR;locus_tag=assembly_00166
gnl|Prokka|assembly_1	Prodigal:2.6	CDS	142947	143453	.	+	0	ID=assembly_00167;Parent=assembly_00167_gene;Name=rpsE;dbxref=COG:COG0098;gene=rpsE;inference=ab initio prediction:Prodigal:2.6,similar to AA sequence:UniProtKB:P21467;locus_tag=assembly_00167;product=30S ribosomal protein S5;protein_id=gnl|Prokka|assembly_00167
gnl|Prokka|assembly_1	prokka	gene	142947	143453	.	+	.	ID=assembly_00167_gene;Name=rpsE;gene=rpsE;locus_tag=assembly_00167
gnl|Prokka|assembly_1	Prodigal:2.6	CDS	143467	143646	.	+	0	ID=assembly_00168;Parent=assembly_00168_gene;Name=rpmD;dbxref=COG:COG1841;gene=rpmD;inference=ab initio prediction:Prodigal:2.6,similar to AA sequence:UniProtKB:P19947;locus_tag=assembly_00168;product=50S ribosomal protein L30;protein_id=gnl|Prokka|assembly_00168
gnl|Prokka|assembly_1	prokka	gene	143467	143646	.	+	.	ID=assembly_00168_gene;Name=rpmD;gene=rpmD;locus_tag=assembly_00168
gnl|Prokka|assembly_1	Prodigal:2.6	CDS	143677	144117	.	+	0	ID=assembly_00169;Parent=assembly_00169_gene;Name=rplO;dbxref=COG:COG0200;gene=rplO;inference=ab initio prediction:Prodigal:2.6,similar to AA sequence:UniProtKB:P19946;locus_tag=assembly_00169;product=50S ribosomal protein L15;protein_id=gnl|Prokka|assembly_00169
gnl|Prokka|assembly_1	prokka	gene	143677	144117	.	+	.	ID=assembly_00169_gene;Name=rplO;gene=rplO;locus_tag=assembly_00169
gnl|Prokka|assembly_1	Prodigal:2.6	CDS	144119	145414	.	+	0	ID=assembly_00170;Parent=assembly_00170_gene;Name=secY;gene=secY;inference=ab initio prediction:Prodigal:2.6,similar to AA sequence:UniProtKB:Q7A468;locus_tag=assembly_00170;product=Protein translocase subunit SecY;protein_id=gnl|Prokka|assembly_00170
gnl|Prokka|assembly_1	prokka	gene	144119	145414	.	+	.	ID=assembly_00170_gene;Name=secY;gene=secY;locus_tag=assembly_00170
gnl|Prokka|assembly_1	Prodigal:2.6	CDS	145469	146122	.	+	0	ID=assembly_00171;Parent=assembly_00171_gene;eC_number=2.7.4.3;Name=adk;dbxref=COG:COG0563;gene=adk;inference=ab initio prediction:Prodigal:2.6,similar to AA sequence:UniProtKB:P16304;locus_tag=assembly_00171;product=Adenylate kinase;protein_id=gnl|Prokka|assembly_00171
gnl|Prokka|assembly_1	prokka	gene	145469	146122	.	+	.	ID=assembly_00171_gene;Name=adk;gene=adk;locus_tag=assembly_00171
gnl|Prokka|assembly_1	Prodigal:2.6	CDS	146119	146865	.	+	0	ID=assembly_00172;Parent=assembly_00172_gene;eC_number=3.4.11.18;Name=map;dbxref=COG:COG0024;gene=map;inference=ab initio prediction:Prodigal:2.6,similar to AA sequence:UniProtKB:P19994;locus_tag=assembly_00172;product=Methionine aminopeptidase 1;protein_id=gnl|Prokka|assembly_00172
gnl|Prokka|assembly_1	prokka	gene	146119	146865	.	+	.	ID=assembly_00172_gene;Name=map;gene=map;locus_tag=assembly_00172
gnl|Prokka|assembly_1	Prodigal:2.6	CDS	147177	147395	.	+	0	ID=assembly_00173;Parent=assembly_00173_gene;Name=infA;dbxref=COG:COG0361;gene=infA;inference=ab initio prediction:Prodigal:2.6,similar to AA sequence:UniProtKB:P20458;locus_tag=assembly_00173;product=Translation initiation factor IF-1;protein_id=gnl|Prokka|assembly_00173
gnl|Prokka|assembly_1	prokka	gene	147177	147395	.	+	.	ID=assembly_00173_gene;Name=infA;gene=infA;locus_tag=assembly_00173
gnl|Prokka|assembly_1	Prodigal:2.6	CDS	147429	147542	.	+	0	ID=assembly_00174;Parent=assembly_00174_gene;Name=rpmJ;dbxref=COG:COG0257;gene=rpmJ;inference=ab initio prediction:Prodigal:2.6,similar to AA sequence:UniProtKB:P20278;locus_tag=assembly_00174;product=50S ribosomal protein L36;protein_id=gnl|Prokka|assembly_00174
gnl|Prokka|assembly_1	prokka	gene	147429	147542	.	+	.	ID=assembly_00174_gene;Name=rpmJ;gene=rpmJ;locus_tag=assembly_00174
gnl|Prokka|assembly_1	Prodigal:2.6	CDS	147565	147930	.	+	0	ID=assembly_00175;Parent=assembly_00175_gene;Name=rpsM;dbxref=COG:COG0099;gene=rpsM;inference=ab initio prediction:Prodigal:2.6,similar to AA sequence:UniProtKB:P20282;locus_tag=assembly_00175;product=30S ribosomal protein S13;protein_id=gnl|Prokka|assembly_00175
gnl|Prokka|assembly_1	prokka	gene	147565	147930	.	+	.	ID=assembly_00175_gene;Name=rpsM;gene=rpsM;locus_tag=assembly_00175
gnl|Prokka|assembly_1	Prodigal:2.6	CDS	147951	148346	.	+	0	ID=assembly_00176;Parent=assembly_00176_gene;Name=rpsK;dbxref=COG:COG0100;gene=rpsK;inference=ab initio prediction:Prodigal:2.6,similar to AA sequence:UniProtKB:P04969;locus_tag=assembly_00176;product=30S ribosomal protein S11;protein_id=gnl|Prokka|assembly_00176
gnl|Prokka|assembly_1	prokka	gene	147951	148346	.	+	.	ID=assembly_00176_gene;Name=rpsK;gene=rpsK;locus_tag=assembly_00176
gnl|Prokka|assembly_1	Prodigal:2.6	CDS	148523	149467	.	+	0	ID=assembly_00177;Parent=assembly_00177_gene;eC_number=2.7.7.6;Name=rpoA;dbxref=COG:COG0202;gene=rpoA;inference=ab initio prediction:Prodigal:2.6,similar to AA sequence:UniProtKB:P20429;locus_tag=assembly_00177;product=DNA-directed RNA polymerase subunit alpha;protein_id=gnl|Prokka|assembly_00177
gnl|Prokka|assembly_1	prokka	gene	148523	149467	.	+	.	ID=assembly_00177_gene;Name=rpoA;gene=rpoA;locus_tag=assembly_00177
gnl|Prokka|assembly_1	Prodigal:2.6	CDS	149545	149907	.	+	0	ID=assembly_00178;Parent=assembly_00178_gene;Name=rplQ;dbxref=COG:COG0203;gene=rplQ;inference=ab initio prediction:Prodigal:2.6,similar to AA sequence:UniProtKB:P20277;locus_tag=assembly_00178;product=50S ribosomal protein L17;protein_id=gnl|Prokka|assembly_00178
gnl|Prokka|assembly_1	prokka	gene	149545	149907	.	+	.	ID=assembly_00178_gene;Name=rplQ;gene=rplQ;locus_tag=assembly_00178
gnl|Prokka|assembly_1	Prodigal:2.6	CDS	150035	150880	.	+	0	ID=assembly_00179;Parent=assembly_00179_gene;eC_number=3.6.3.-;Name=ecfA1;gene=ecfA1;inference=ab initio prediction:Prodigal:2.6,similar to AA sequence:UniProtKB:Q035B2;locus_tag=assembly_00179;product=Energy-coupling factor transporter ATP-binding protein EcfA1;protein_id=gnl|Prokka|assembly_00179
gnl|Prokka|assembly_1	prokka	gene	150035	150880	.	+	.	ID=assembly_00179_gene;Name=ecfA1;gene=ecfA1;locus_tag=assembly_00179
gnl|Prokka|assembly_1	Prodigal:2.6	CDS	150895	151725	.	+	0	ID=assembly_00180;Parent=assembly_00180_gene;eC_number=3.6.3.-;Name=ecfA2;dbxref=COG:COG1122;gene=ecfA2;inference=ab initio prediction:Prodigal:2.6,similar to AA sequence:UniProtKB:Q5M244;locus_tag=assembly_00180;product=Energy-coupling factor transporter ATP-binding protein EcfA2;protein_id=gnl|Prokka|assembly_00180
gnl|Prokka|assembly_1	prokka	gene	150895	151725	.	+	.	ID=assembly_00180_gene;Name=ecfA2;gene=ecfA2;locus_tag=assembly_00180
gnl|Prokka|assembly_1	Prodigal:2.6	CDS	151722	152519	.	+	0	ID=assembly_00181;Parent=assembly_00181_gene;Name=ecfT;dbxref=COG:COG0619;gene=ecfT;inference=ab initio prediction:Prodigal:2.6,similar to AA sequence:UniProtKB:P70972;locus_tag=assembly_00181;product=Energy-coupling factor transporter transmembrane protein EcfT;protein_id=gnl|Prokka|assembly_00181
gnl|Prokka|assembly_1	prokka	gene	151722	152519	.	+	.	ID=assembly_00181_gene;Name=ecfT;gene=ecfT;locus_tag=assembly_00181
gnl|Prokka|assembly_1	Prodigal:2.6	CDS	152529	153272	.	+	0	ID=assembly_00182;Parent=assembly_00182_gene;eC_number=5.4.99.12;Name=truA;dbxref=COG:COG0101;gene=truA;inference=ab initio prediction:Prodigal:2.6,similar to AA sequence:UniProtKB:Q5SHU9;locus_tag=assembly_00182;product=tRNA pseudouridine synthase A;protein_id=gnl|Prokka|assembly_00182
gnl|Prokka|assembly_1	prokka	gene	152529	153272	.	+	.	ID=assembly_00182_gene;Name=truA;gene=truA;locus_tag=assembly_00182
gnl|Prokka|assembly_1	Prodigal:2.6	CDS	153434	153871	.	+	0	ID=assembly_00183;Parent=assembly_00183_gene;Name=rplM;dbxref=COG:COG0102;gene=rplM;inference=ab initio prediction:Prodigal:2.6,similar to AA sequence:UniProtKB:P70974;locus_tag=assembly_00183;product=50S ribosomal protein L13;protein_id=gnl|Prokka|assembly_00183
gnl|Prokka|assembly_1	prokka	gene	153434	153871	.	+	.	ID=assembly_00183_gene;Name=rplM;gene=rplM;locus_tag=assembly_00183
gnl|Prokka|assembly_1	Prodigal:2.6	CDS	153892	154284	.	+	0	ID=assembly_00184;Parent=assembly_00184_gene;Name=rpsI;dbxref=COG:COG0103;gene=rpsI;inference=ab initio prediction:Prodigal:2.6,similar to AA sequence:UniProtKB:P21470;locus_tag=assembly_00184;product=30S ribosomal protein S9;protein_id=gnl|Prokka|assembly_00184
gnl|Prokka|assembly_1	prokka	gene	153892	154284	.	+	.	ID=assembly_00184_gene;Name=rpsI;gene=rpsI;locus_tag=assembly_00184
gnl|Prokka|assembly_1	Prodigal:2.6	CDS	154748	155515	.	+	0	ID=assembly_00185;Parent=assembly_00185_gene;eC_number=2.1.1.163;Name=ubiE;gene=ubiE;inference=ab initio prediction:Prodigal:2.6,protein motif:HAMAP:MF_01813;locus_tag=assembly_00185;product=Ubiquinone/menaquinone biosynthesis C-methyltransferase UbiE;protein_id=gnl|Prokka|assembly_00185
gnl|Prokka|assembly_1	prokka	gene	154748	155515	.	+	.	ID=assembly_00185_gene;Name=ubiE;gene=ubiE;locus_tag=assembly_00185
gnl|Prokka|assembly_1	Prodigal:2.6	CDS	155701	156144	.	+	0	ID=assembly_00186;Parent=assembly_00186_gene;inference=ab initio prediction:Prodigal:2.6;locus_tag=assembly_00186;product=hypothetical protein;protein_id=gnl|Prokka|assembly_00186
gnl|Prokka|assembly_1	prokka	gene	155701	156144	.	+	.	ID=assembly_00186_gene;locus_tag=assembly_00186
gnl|Prokka|assembly_1	Prodigal:2.6	CDS	156204	156917	.	+	0	ID=assembly_00187;Parent=assembly_00187_gene;eC_number=3.5.1.28;Name=cwlD;dbxref=COG:COG0860;gene=cwlD;inference=ab initio prediction:Prodigal:2.6,similar to AA sequence:UniProtKB:P50864;locus_tag=assembly_00187;product=Germination-specific N-acetylmuramoyl-L-alanine amidase;protein_id=gnl|Prokka|assembly_00187
gnl|Prokka|assembly_1	prokka	gene	156204	156917	.	+	.	ID=assembly_00187_gene;Name=cwlD;gene=cwlD;locus_tag=assembly_00187
gnl|Prokka|assembly_1	Prodigal:2.6	CDS	157013	158071	.	+	0	ID=assembly_00188;Parent=assembly_00188_gene;Name=salA;dbxref=COG:COG0489;gene=salA;inference=ab initio prediction:Prodigal:2.6,similar to AA sequence:UniProtKB:P50863;locus_tag=assembly_00188;product=Iron-sulfur cluster carrier protein;protein_id=gnl|Prokka|assembly_00188
gnl|Prokka|assembly_1	prokka	gene	157013	158071	.	+	.	ID=assembly_00188_gene;Name=salA;gene=salA;locus_tag=assembly_00188
gnl|Prokka|assembly_1	Prodigal:2.6	CDS	158107	158664	.	-	0	ID=assembly_00189;Parent=assembly_00189_gene;Name=gerD;gene=gerD;inference=ab initio prediction:Prodigal:2.6,similar to AA sequence:UniProtKB:P16450;locus_tag=assembly_00189;product=Spore germination protein GerD;protein_id=gnl|Prokka|assembly_00189
gnl|Prokka|assembly_1	prokka	gene	158107	158664	.	-	.	ID=assembly_00189_gene;Name=gerD;gene=gerD;locus_tag=assembly_00189
gnl|Prokka|assembly_1	Prodigal:2.6	CDS	158774	159370	.	+	0	ID=assembly_00190;Parent=assembly_00190_gene;inference=ab initio prediction:Prodigal:2.6;locus_tag=assembly_00190;product=hypothetical protein;protein_id=gnl|Prokka|assembly_00190
gnl|Prokka|assembly_1	prokka	gene	158774	159370	.	+	.	ID=assembly_00190_gene;locus_tag=assembly_00190
gnl|Prokka|assembly_1	Prodigal:2.6	CDS	159371	160135	.	-	0	ID=assembly_00191;Parent=assembly_00191_gene;eC_number=3.5.1.-;Name=pdaA_1;dbxref=COG:COG0726;gene=pdaA_1;inference=ab initio prediction:Prodigal:2.6,similar to AA sequence:UniProtKB:O34928;locus_tag=assembly_00191;product=Peptidoglycan-N-acetylmuramic acid deacetylase PdaA;protein_id=gnl|Prokka|assembly_00191
gnl|Prokka|assembly_1	prokka	gene	159371	160135	.	-	.	ID=assembly_00191_gene;Name=pdaA_1;gene=pdaA_1;locus_tag=assembly_00191
gnl|Prokka|assembly_1	RNAmmer:1.2	rRNA	160495	162032	.	+	.	ID=assembly_00192;Parent=assembly_00192_gene;inference=COORDINATES:profile:RNAmmer:1.2;locus_tag=assembly_00192;product=16S ribosomal RNA
gnl|Prokka|assembly_1	prokka	gene	160495	162032	.	+	.	ID=assembly_00192_gene;locus_tag=assembly_00192
gnl|Prokka|assembly_1	RNAmmer:1.2	rRNA	162210	165135	.	+	.	ID=assembly_00193;Parent=assembly_00193_gene;inference=COORDINATES:profile:RNAmmer:1.2;locus_tag=assembly_00193;product=23S ribosomal RNA
gnl|Prokka|assembly_1	prokka	gene	162210	165135	.	+	.	ID=assembly_00193_gene;locus_tag=assembly_00193
gnl|Prokka|assembly_1	RNAmmer:1.2	rRNA	165193	165307	.	+	.	ID=assembly_00194;Parent=assembly_00194_gene;inference=COORDINATES:profile:RNAmmer:1.2;locus_tag=assembly_00194;product=5S ribosomal RNA
gnl|Prokka|assembly_1	prokka	gene	165193	165307	.	+	.	ID=assembly_00194_gene;locus_tag=assembly_00194
gnl|Prokka|assembly_1	Aragorn:1.2	tRNA	165352	165426	.	+	.	ID=assembly_00195;Parent=assembly_00195_gene;inference=COORDINATES:profile:Aragorn:1.2;locus_tag=assembly_00195;product=tRNA-Asn(gtt)
gnl|Prokka|assembly_1	prokka	gene	165352	165426	.	+	.	ID=assembly_00195_gene;locus_tag=assembly_00195
gnl|Prokka|assembly_1	Aragorn:1.2	tRNA	165429	165501	.	+	.	ID=assembly_00196;Parent=assembly_00196_gene;inference=COORDINATES:profile:Aragorn:1.2;locus_tag=assembly_00196;product=tRNA-Thr(ggt)
gnl|Prokka|assembly_1	prokka	gene	165429	165501	.	+	.	ID=assembly_00196_gene;locus_tag=assembly_00196
gnl|Prokka|assembly_1	Prodigal:2.6	CDS	165607	166221	.	-	0	ID=assembly_00197;Parent=assembly_00197_gene;Name=Int-Tn;gene=Int-Tn;inference=ab initio prediction:Prodigal:2.6,similar to AA sequence:UniProtKB:P22886;locus_tag=assembly_00197;product=Transposase from transposon Tn916;protein_id=gnl|Prokka|assembly_00197
gnl|Prokka|assembly_1	prokka	gene	165607	166221	.	-	.	ID=assembly_00197_gene;Name=Int-Tn;gene=Int-Tn;locus_tag=assembly_00197
gnl|Prokka|assembly_1	Prodigal:2.6	CDS	167048	167197	.	+	0	ID=assembly_00198;Parent=assembly_00198_gene;inference=ab initio prediction:Prodigal:2.6;locus_tag=assembly_00198;product=hypothetical protein;protein_id=gnl|Prokka|assembly_00198
gnl|Prokka|assembly_1	prokka	gene	167048	167197	.	+	.	ID=assembly_00198_gene;locus_tag=assembly_00198
gnl|Prokka|assembly_1	Prodigal:2.6	CDS	167218	167745	.	+	0	ID=assembly_00199;Parent=assembly_00199_gene;inference=ab initio prediction:Prodigal:2.6;locus_tag=assembly_00199;product=hypothetical protein;protein_id=gnl|Prokka|assembly_00199
gnl|Prokka|assembly_1	prokka	gene	167218	167745	.	+	.	ID=assembly_00199_gene;locus_tag=assembly_00199
gnl|Prokka|assembly_1	Prodigal:2.6	CDS	167869	167982	.	+	0	ID=assembly_00200;Parent=assembly_00200_gene;inference=ab initio prediction:Prodigal:2.6;locus_tag=assembly_00200;product=hypothetical protein;protein_id=gnl|Prokka|assembly_00200
gnl|Prokka|assembly_1	prokka	gene	167869	167982	.	+	.	ID=assembly_00200_gene;locus_tag=assembly_00200
gnl|Prokka|assembly_1	Prodigal:2.6	CDS	168074	168442	.	+	0	ID=assembly_00201;Parent=assembly_00201_gene;inference=ab initio prediction:Prodigal:2.6;locus_tag=assembly_00201;product=hypothetical protein;protein_id=gnl|Prokka|assembly_00201
gnl|Prokka|assembly_1	prokka	gene	168074	168442	.	+	.	ID=assembly_00201_gene;locus_tag=assembly_00201
gnl|Prokka|assembly_1	Prodigal:2.6	CDS	168722	169243	.	+	0	ID=assembly_00202;Parent=assembly_00202_gene;inference=ab initio prediction:Prodigal:2.6;locus_tag=assembly_00202;product=hypothetical protein;protein_id=gnl|Prokka|assembly_00202
gnl|Prokka|assembly_1	prokka	gene	168722	169243	.	+	.	ID=assembly_00202_gene;locus_tag=assembly_00202
gnl|Prokka|assembly_1	Prodigal:2.6	CDS	169272	169793	.	+	0	ID=assembly_00203;Parent=assembly_00203_gene;inference=ab initio prediction:Prodigal:2.6;locus_tag=assembly_00203;product=hypothetical protein;protein_id=gnl|Prokka|assembly_00203
gnl|Prokka|assembly_1	prokka	gene	169272	169793	.	+	.	ID=assembly_00203_gene;locus_tag=assembly_00203
gnl|Prokka|assembly_1	Prodigal:2.6	CDS	169804	170823	.	+	0	ID=assembly_00204;Parent=assembly_00204_gene;eC_number=2.1.1.37;Name=haeIIIM_1;gene=haeIIIM_1;inference=ab initio prediction:Prodigal:2.6,similar to AA sequence:UniProtKB:P20589;locus_tag=assembly_00204;product=Modification methylase HaeIII;protein_id=gnl|Prokka|assembly_00204
gnl|Prokka|assembly_1	prokka	gene	169804	170823	.	+	.	ID=assembly_00204_gene;Name=haeIIIM_1;gene=haeIIIM_1;locus_tag=assembly_00204
gnl|Prokka|assembly_1	Prodigal:2.6	CDS	170900	171376	.	+	0	ID=assembly_00205;Parent=assembly_00205_gene;inference=ab initio prediction:Prodigal:2.6;locus_tag=assembly_00205;product=hypothetical protein;protein_id=gnl|Prokka|assembly_00205
gnl|Prokka|assembly_1	prokka	gene	170900	171376	.	+	.	ID=assembly_00205_gene;locus_tag=assembly_00205
gnl|Prokka|assembly_1	Prodigal:2.6	CDS	171417	171572	.	+	0	ID=assembly_00206;Parent=assembly_00206_gene;inference=ab initio prediction:Prodigal:2.6;locus_tag=assembly_00206;product=hypothetical protein;protein_id=gnl|Prokka|assembly_00206
gnl|Prokka|assembly_1	prokka	gene	171417	171572	.	+	.	ID=assembly_00206_gene;locus_tag=assembly_00206
gnl|Prokka|assembly_1	Prodigal:2.6	CDS	171897	172016	.	-	0	ID=assembly_00207;Parent=assembly_00207_gene;inference=ab initio prediction:Prodigal:2.6;locus_tag=assembly_00207;product=hypothetical protein;protein_id=gnl|Prokka|assembly_00207
gnl|Prokka|assembly_1	prokka	gene	171897	172016	.	-	.	ID=assembly_00207_gene;locus_tag=assembly_00207
gnl|Prokka|assembly_1	Prodigal:2.6	CDS	172199	172339	.	+	0	ID=assembly_00208;Parent=assembly_00208_gene;inference=ab initio prediction:Prodigal:2.6;locus_tag=assembly_00208;product=hypothetical protein;protein_id=gnl|Prokka|assembly_00208
gnl|Prokka|assembly_1	prokka	gene	172199	172339	.	+	.	ID=assembly_00208_gene;locus_tag=assembly_00208
gnl|Prokka|assembly_1	Prodigal:2.6	CDS	172444	172779	.	+	0	ID=assembly_00209;Parent=assembly_00209_gene;inference=ab initio prediction:Prodigal:2.6;locus_tag=assembly_00209;product=hypothetical protein;protein_id=gnl|Prokka|assembly_00209
gnl|Prokka|assembly_1	prokka	gene	172444	172779	.	+	.	ID=assembly_00209_gene;locus_tag=assembly_00209
gnl|Prokka|assembly_1	Prodigal:2.6	CDS	172900	173067	.	-	0	ID=assembly_00210;Parent=assembly_00210_gene;inference=ab initio prediction:Prodigal:2.6;locus_tag=assembly_00210;product=hypothetical protein;protein_id=gnl|Prokka|assembly_00210
gnl|Prokka|assembly_1	prokka	gene	172900	173067	.	-	.	ID=assembly_00210_gene;locus_tag=assembly_00210
gnl|Prokka|assembly_1	Prodigal:2.6	CDS	173209	173493	.	-	0	ID=assembly_00211;Parent=assembly_00211_gene;inference=ab initio prediction:Prodigal:2.6;locus_tag=assembly_00211;product=hypothetical protein;protein_id=gnl|Prokka|assembly_00211
gnl|Prokka|assembly_1	prokka	gene	173209	173493	.	-	.	ID=assembly_00211_gene;locus_tag=assembly_00211
gnl|Prokka|assembly_1	Prodigal:2.6	CDS	173744	174094	.	-	0	ID=assembly_00212;Parent=assembly_00212_gene;eC_number=3.1.-.-;Name=yqcG_1;dbxref=COG:COG5444;gene=yqcG_1;inference=ab initio prediction:Prodigal:2.6,similar to AA sequence:UniProtKB:P45942;locus_tag=assembly_00212;product=Ribonuclease YqcG;protein_id=gnl|Prokka|assembly_00212
gnl|Prokka|assembly_1	prokka	gene	173744	174094	.	-	.	ID=assembly_00212_gene;Name=yqcG_1;gene=yqcG_1;locus_tag=assembly_00212
gnl|Prokka|assembly_1	Prodigal:2.6	CDS	174530	175210	.	-	0	ID=assembly_00213;Parent=assembly_00213_gene;eC_number=3.1.-.-;Name=yqcG_2;dbxref=COG:COG5444;gene=yqcG_2;inference=ab initio prediction:Prodigal:2.6,similar to AA sequence:UniProtKB:P45942;locus_tag=assembly_00213;product=Ribonuclease YqcG;protein_id=gnl|Prokka|assembly_00213
gnl|Prokka|assembly_1	prokka	gene	174530	175210	.	-	.	ID=assembly_00213_gene;Name=yqcG_2;gene=yqcG_2;locus_tag=assembly_00213
gnl|Prokka|assembly_1	Prodigal:2.6	CDS	175456	175848	.	+	0	ID=assembly_00214;Parent=assembly_00214_gene;inference=ab initio prediction:Prodigal:2.6;locus_tag=assembly_00214;product=hypothetical protein;protein_id=gnl|Prokka|assembly_00214
gnl|Prokka|assembly_1	prokka	gene	175456	175848	.	+	.	ID=assembly_00214_gene;locus_tag=assembly_00214
gnl|Prokka|assembly_1	Prodigal:2.6	CDS	175903	176259	.	+	0	ID=assembly_00215;Parent=assembly_00215_gene;inference=ab initio prediction:Prodigal:2.6;locus_tag=assembly_00215;product=hypothetical protein;protein_id=gnl|Prokka|assembly_00215
gnl|Prokka|assembly_1	prokka	gene	175903	176259	.	+	.	ID=assembly_00215_gene;locus_tag=assembly_00215
gnl|Prokka|assembly_1	Aragorn:1.2	tRNA	177125	177199	.	+	.	ID=assembly_00216;Parent=assembly_00216_gene;inference=COORDINATES:profile:Aragorn:1.2;locus_tag=assembly_00216;product=tRNA-Gly(gcc)
gnl|Prokka|assembly_1	prokka	gene	177125	177199	.	+	.	ID=assembly_00216_gene;locus_tag=assembly_00216
gnl|Prokka|assembly_1	Aragorn:1.2	tRNA	177231	177307	.	+	.	ID=assembly_00217;Parent=assembly_00217_gene;inference=COORDINATES:profile:Aragorn:1.2;locus_tag=assembly_00217;product=tRNA-Arg(acg)
gnl|Prokka|assembly_1	prokka	gene	177231	177307	.	+	.	ID=assembly_00217_gene;locus_tag=assembly_00217
gnl|Prokka|assembly_1	Aragorn:1.2	tRNA	177335	177411	.	+	.	ID=assembly_00218;Parent=assembly_00218_gene;inference=COORDINATES:profile:Aragorn:1.2;locus_tag=assembly_00218;product=tRNA-Pro(tgg)
gnl|Prokka|assembly_1	prokka	gene	177335	177411	.	+	.	ID=assembly_00218_gene;locus_tag=assembly_00218
gnl|Prokka|assembly_1	Aragorn:1.2	tRNA	177420	177495	.	+	.	ID=assembly_00219;Parent=assembly_00219_gene;inference=COORDINATES:profile:Aragorn:1.2;locus_tag=assembly_00219;product=tRNA-Ala(tgc)
gnl|Prokka|assembly_1	prokka	gene	177420	177495	.	+	.	ID=assembly_00219_gene;locus_tag=assembly_00219
gnl|Prokka|assembly_1	RNAmmer:1.2	rRNA	177674	179211	.	+	.	ID=assembly_00220;Parent=assembly_00220_gene;inference=COORDINATES:profile:RNAmmer:1.2;locus_tag=assembly_00220;product=16S ribosomal RNA
gnl|Prokka|assembly_1	prokka	gene	177674	179211	.	+	.	ID=assembly_00220_gene;locus_tag=assembly_00220
gnl|Prokka|assembly_1	RNAmmer:1.2	rRNA	179389	182314	.	+	.	ID=assembly_00221;Parent=assembly_00221_gene;inference=COORDINATES:profile:RNAmmer:1.2;locus_tag=assembly_00221;product=23S ribosomal RNA
gnl|Prokka|assembly_1	prokka	gene	179389	182314	.	+	.	ID=assembly_00221_gene;locus_tag=assembly_00221
gnl|Prokka|assembly_1	RNAmmer:1.2	rRNA	182372	182486	.	+	.	ID=assembly_00222;Parent=assembly_00222_gene;inference=COORDINATES:profile:RNAmmer:1.2;locus_tag=assembly_00222;product=5S ribosomal RNA
gnl|Prokka|assembly_1	prokka	gene	182372	182486	.	+	.	ID=assembly_00222_gene;locus_tag=assembly_00222
gnl|Prokka|assembly_1	RNAmmer:1.2	rRNA	182678	184215	.	+	.	ID=assembly_00223;Parent=assembly_00223_gene;inference=COORDINATES:profile:RNAmmer:1.2;locus_tag=assembly_00223;product=16S ribosomal RNA
gnl|Prokka|assembly_1	prokka	gene	182678	184215	.	+	.	ID=assembly_00223_gene;locus_tag=assembly_00223
gnl|Prokka|assembly_1	RNAmmer:1.2	rRNA	184393	187318	.	+	.	ID=assembly_00224;Parent=assembly_00224_gene;inference=COORDINATES:profile:RNAmmer:1.2;locus_tag=assembly_00224;product=23S ribosomal RNA
gnl|Prokka|assembly_1	prokka	gene	184393	187318	.	+	.	ID=assembly_00224_gene;locus_tag=assembly_00224
gnl|Prokka|assembly_1	RNAmmer:1.2	rRNA	187376	187490	.	+	.	ID=assembly_00225;Parent=assembly_00225_gene;inference=COORDINATES:profile:RNAmmer:1.2;locus_tag=assembly_00225;product=5S ribosomal RNA
gnl|Prokka|assembly_1	prokka	gene	187376	187490	.	+	.	ID=assembly_00225_gene;locus_tag=assembly_00225
gnl|Prokka|assembly_1	Prodigal:2.6	CDS	188260	189696	.	+	0	ID=assembly_00226;Parent=assembly_00226_gene;Name=bicA;dbxref=COG:COG0659;gene=bicA;inference=ab initio prediction:Prodigal:2.6,similar to AA sequence:UniProtKB:Q14SY0;locus_tag=assembly_00226;product=Bicarbonate transporter BicA;protein_id=gnl|Prokka|assembly_00226
gnl|Prokka|assembly_1	prokka	gene	188260	189696	.	+	.	ID=assembly_00226_gene;Name=bicA;gene=bicA;locus_tag=assembly_00226
gnl|Prokka|assembly_1	Prodigal:2.6	CDS	189712	189864	.	+	0	ID=assembly_00227;Parent=assembly_00227_gene;inference=ab initio prediction:Prodigal:2.6;locus_tag=assembly_00227;product=hypothetical protein;protein_id=gnl|Prokka|assembly_00227
gnl|Prokka|assembly_1	prokka	gene	189712	189864	.	+	.	ID=assembly_00227_gene;locus_tag=assembly_00227
gnl|Prokka|assembly_1	Prodigal:2.6	CDS	189803	190762	.	+	0	ID=assembly_00228;Parent=assembly_00228_gene;Name=panS_1;dbxref=COG:COG0385;gene=panS_1;inference=ab initio prediction:Prodigal:2.6,similar to AA sequence:UniProtKB:Q8ZKL0;locus_tag=assembly_00228;product=Pantothenate precursors transporter PanS;protein_id=gnl|Prokka|assembly_00228
gnl|Prokka|assembly_1	prokka	gene	189803	190762	.	+	.	ID=assembly_00228_gene;Name=panS_1;gene=panS_1;locus_tag=assembly_00228
gnl|Prokka|assembly_1	Prodigal:2.6	CDS	190772	191524	.	-	0	ID=assembly_00229;Parent=assembly_00229_gene;Name=ybbA_1;dbxref=COG:COG2819;gene=ybbA_1;inference=ab initio prediction:Prodigal:2.6,similar to AA sequence:UniProtKB:P55192;locus_tag=assembly_00229;product=putative protein YbbA;protein_id=gnl|Prokka|assembly_00229
gnl|Prokka|assembly_1	prokka	gene	190772	191524	.	-	.	ID=assembly_00229_gene;Name=ybbA_1;gene=ybbA_1;locus_tag=assembly_00229
gnl|Prokka|assembly_1	Prodigal:2.6	CDS	191521	192531	.	-	0	ID=assembly_00230;Parent=assembly_00230_gene;Name=feuC_1;dbxref=COG:COG0609;gene=feuC_1;inference=ab initio prediction:Prodigal:2.6,similar to AA sequence:UniProtKB:P40411;locus_tag=assembly_00230;product=Iron-uptake system permease protein FeuC;protein_id=gnl|Prokka|assembly_00230
gnl|Prokka|assembly_1	prokka	gene	191521	192531	.	-	.	ID=assembly_00230_gene;Name=feuC_1;gene=feuC_1;locus_tag=assembly_00230
gnl|Prokka|assembly_1	Prodigal:2.6	CDS	192524	193528	.	-	0	ID=assembly_00231;Parent=assembly_00231_gene;Name=feuB_1;dbxref=COG:COG0609;gene=feuB_1;inference=ab initio prediction:Prodigal:2.6,similar to AA sequence:UniProtKB:P40410;locus_tag=assembly_00231;product=Iron-uptake system permease protein FeuB;protein_id=gnl|Prokka|assembly_00231
gnl|Prokka|assembly_1	prokka	gene	192524	193528	.	-	.	ID=assembly_00231_gene;Name=feuB_1;gene=feuB_1;locus_tag=assembly_00231
gnl|Prokka|assembly_1	Prodigal:2.6	CDS	193547	194500	.	-	0	ID=assembly_00232;Parent=assembly_00232_gene;Name=feuA;dbxref=COG:COG0614;gene=feuA;inference=ab initio prediction:Prodigal:2.6,similar to AA sequence:UniProtKB:P40409;locus_tag=assembly_00232;product=Iron-uptake system-binding protein;protein_id=gnl|Prokka|assembly_00232
gnl|Prokka|assembly_1	prokka	gene	193547	194500	.	-	.	ID=assembly_00232_gene;Name=feuA;gene=feuA;locus_tag=assembly_00232
gnl|Prokka|assembly_1	Prodigal:2.6	CDS	194591	196180	.	-	0	ID=assembly_00233;Parent=assembly_00233_gene;Name=btr_1;dbxref=COG:COG0614;gene=btr_1;inference=ab initio prediction:Prodigal:2.6,similar to AA sequence:UniProtKB:P40408;locus_tag=assembly_00233;product=HTH-type transcriptional activator Btr;protein_id=gnl|Prokka|assembly_00233
gnl|Prokka|assembly_1	prokka	gene	194591	196180	.	-	.	ID=assembly_00233_gene;Name=btr_1;gene=btr_1;locus_tag=assembly_00233
gnl|Prokka|assembly_1	Prodigal:2.6	CDS	196371	197615	.	-	0	ID=assembly_00234;Parent=assembly_00234_gene;inference=ab initio prediction:Prodigal:2.6;locus_tag=assembly_00234;product=hypothetical protein;protein_id=gnl|Prokka|assembly_00234
gnl|Prokka|assembly_1	prokka	gene	196371	197615	.	-	.	ID=assembly_00234_gene;locus_tag=assembly_00234
gnl|Prokka|assembly_1	Prodigal:2.6	CDS	197629	199557	.	-	0	ID=assembly_00235;Parent=assembly_00235_gene;eC_number=3.2.1.52;Name=nagZ;dbxref=COG:COG1472;gene=nagZ;inference=ab initio prediction:Prodigal:2.6,similar to AA sequence:UniProtKB:P40406;locus_tag=assembly_00235;product=Beta-hexosaminidase;protein_id=gnl|Prokka|assembly_00235
gnl|Prokka|assembly_1	prokka	gene	197629	199557	.	-	.	ID=assembly_00235_gene;Name=nagZ;gene=nagZ;locus_tag=assembly_00235
gnl|Prokka|assembly_1	Prodigal:2.6	CDS	199585	200910	.	-	0	ID=assembly_00236;Parent=assembly_00236_gene;Name=flp;gene=flp;inference=ab initio prediction:Prodigal:2.6,similar to AA sequence:UniProtKB:Q7A3Q5;locus_tag=assembly_00236;product=Protein flp;protein_id=gnl|Prokka|assembly_00236
gnl|Prokka|assembly_1	prokka	gene	199585	200910	.	-	.	ID=assembly_00236_gene;Name=flp;gene=flp;locus_tag=assembly_00236
gnl|Prokka|assembly_1	Prodigal:2.6	CDS	200967	202334	.	-	0	ID=assembly_00237;Parent=assembly_00237_gene;inference=ab initio prediction:Prodigal:2.6,similar to AA sequence:UniProtKB:Q7A804;locus_tag=assembly_00237;product=PTS system EIIBC component;protein_id=gnl|Prokka|assembly_00237
gnl|Prokka|assembly_1	prokka	gene	200967	202334	.	-	.	ID=assembly_00237_gene;locus_tag=assembly_00237
gnl|Prokka|assembly_1	Prodigal:2.6	CDS	202360	203211	.	-	0	ID=assembly_00238;Parent=assembly_00238_gene;Name=ybbH;dbxref=COG:COG1737;gene=ybbH;inference=ab initio prediction:Prodigal:2.6,similar to AA sequence:UniProtKB:Q45581;locus_tag=assembly_00238;product=putative HTH-type transcriptional regulator YbbH;protein_id=gnl|Prokka|assembly_00238
gnl|Prokka|assembly_1	prokka	gene	202360	203211	.	-	.	ID=assembly_00238_gene;Name=ybbH;gene=ybbH;locus_tag=assembly_00238
gnl|Prokka|assembly_1	Prodigal:2.6	CDS	203228	204142	.	-	0	ID=assembly_00239;Parent=assembly_00239_gene;eC_number=4.2.1.126;Name=murQ;dbxref=COG:COG2103;gene=murQ;inference=ab initio prediction:Prodigal:2.6,similar to AA sequence:UniProtKB:Q45582;locus_tag=assembly_00239;product=N-acetylmuramic acid 6-phosphate etherase;protein_id=gnl|Prokka|assembly_00239
gnl|Prokka|assembly_1	prokka	gene	203228	204142	.	-	.	ID=assembly_00239_gene;Name=murQ;gene=murQ;locus_tag=assembly_00239
gnl|Prokka|assembly_1	Prodigal:2.6	CDS	204252	204734	.	-	0	ID=assembly_00240;Parent=assembly_00240_gene;inference=ab initio prediction:Prodigal:2.6;locus_tag=assembly_00240;product=hypothetical protein;protein_id=gnl|Prokka|assembly_00240
gnl|Prokka|assembly_1	prokka	gene	204252	204734	.	-	.	ID=assembly_00240_gene;locus_tag=assembly_00240
gnl|Prokka|assembly_1	Prodigal:2.6	CDS	204747	205202	.	-	0	ID=assembly_00241;Parent=assembly_00241_gene;inference=ab initio prediction:Prodigal:2.6;locus_tag=assembly_00241;product=hypothetical protein;protein_id=gnl|Prokka|assembly_00241
gnl|Prokka|assembly_1	prokka	gene	204747	205202	.	-	.	ID=assembly_00241_gene;locus_tag=assembly_00241
gnl|Prokka|assembly_1	Aragorn:1.2	tRNA	205382	205456	.	+	.	ID=assembly_00242;Parent=assembly_00242_gene;inference=COORDINATES:profile:Aragorn:1.2;locus_tag=assembly_00242;product=tRNA-Glu(ttc)
gnl|Prokka|assembly_1	prokka	gene	205382	205456	.	+	.	ID=assembly_00242_gene;locus_tag=assembly_00242
gnl|Prokka|assembly_1	Aragorn:1.2	tRNA	205460	205535	.	+	.	ID=assembly_00243;Parent=assembly_00243_gene;inference=COORDINATES:profile:Aragorn:1.2;locus_tag=assembly_00243;product=tRNA-Val(tac)
gnl|Prokka|assembly_1	prokka	gene	205460	205535	.	+	.	ID=assembly_00243_gene;locus_tag=assembly_00243
gnl|Prokka|assembly_1	Aragorn:1.2	tRNA	205540	205613	.	+	.	ID=assembly_00244;Parent=assembly_00244_gene;inference=COORDINATES:profile:Aragorn:1.2;locus_tag=assembly_00244;product=tRNA-Thr(tgt)
gnl|Prokka|assembly_1	prokka	gene	205540	205613	.	+	.	ID=assembly_00244_gene;locus_tag=assembly_00244
gnl|Prokka|assembly_1	Aragorn:1.2	tRNA	205635	205719	.	+	.	ID=assembly_00245;Parent=assembly_00245_gene;inference=COORDINATES:profile:Aragorn:1.2;locus_tag=assembly_00245;product=tRNA-Tyr(gta)
gnl|Prokka|assembly_1	prokka	gene	205635	205719	.	+	.	ID=assembly_00245_gene;locus_tag=assembly_00245
gnl|Prokka|assembly_1	Aragorn:1.2	tRNA	205723	205797	.	+	.	ID=assembly_00246;Parent=assembly_00246_gene;inference=COORDINATES:profile:Aragorn:1.2;locus_tag=assembly_00246;product=tRNA-Gln(ttg)
gnl|Prokka|assembly_1	prokka	gene	205723	205797	.	+	.	ID=assembly_00246_gene;locus_tag=assembly_00246
gnl|Prokka|assembly_1	Prodigal:2.6	CDS	206026	206589	.	+	0	ID=assembly_00247;Parent=assembly_00247_gene;Name=sigW;dbxref=COG:COG1595;gene=sigW;inference=ab initio prediction:Prodigal:2.6,similar to AA sequence:UniProtKB:Q45585;locus_tag=assembly_00247;product=ECF RNA polymerase sigma factor SigW;protein_id=gnl|Prokka|assembly_00247
gnl|Prokka|assembly_1	prokka	gene	206026	206589	.	+	.	ID=assembly_00247_gene;Name=sigW;gene=sigW;locus_tag=assembly_00247
gnl|Prokka|assembly_1	Prodigal:2.6	CDS	206603	207229	.	+	0	ID=assembly_00248;Parent=assembly_00248_gene;Name=rsiW;dbxref=COG:COG5662;gene=rsiW;inference=ab initio prediction:Prodigal:2.6,similar to AA sequence:UniProtKB:Q45588;locus_tag=assembly_00248;product=Anti-sigma-W factor RsiW;protein_id=gnl|Prokka|assembly_00248
gnl|Prokka|assembly_1	prokka	gene	206603	207229	.	+	.	ID=assembly_00248_gene;Name=rsiW;gene=rsiW;locus_tag=assembly_00248
gnl|Prokka|assembly_1	Prodigal:2.6	CDS	207390	208211	.	+	0	ID=assembly_00249;Parent=assembly_00249_gene;eC_number=2.7.7.85;Name=cdaA;dbxref=COG:COG1624;gene=cdaA;inference=ab initio prediction:Prodigal:2.6,similar to AA sequence:UniProtKB:Q45589;locus_tag=assembly_00249;product=Cyclic di-AMP synthase CdaA;protein_id=gnl|Prokka|assembly_00249
gnl|Prokka|assembly_1	prokka	gene	207390	208211	.	+	.	ID=assembly_00249_gene;Name=cdaA;gene=cdaA;locus_tag=assembly_00249
gnl|Prokka|assembly_1	Prodigal:2.6	CDS	208204	209655	.	+	0	ID=assembly_00250;Parent=assembly_00250_gene;Name=cdaR_1;dbxref=COG:COG4856;gene=cdaR_1;inference=ab initio prediction:Prodigal:2.6,similar to AA sequence:UniProtKB:O34659;locus_tag=assembly_00250;product=CdaA regulatory protein CdaR;protein_id=gnl|Prokka|assembly_00250
gnl|Prokka|assembly_1	prokka	gene	208204	209655	.	+	.	ID=assembly_00250_gene;Name=cdaR_1;gene=cdaR_1;locus_tag=assembly_00250
gnl|Prokka|assembly_1	Prodigal:2.6	CDS	209674	211020	.	+	0	ID=assembly_00251;Parent=assembly_00251_gene;eC_number=5.4.2.10;Name=glmM;dbxref=COG:COG1109;gene=glmM;inference=ab initio prediction:Prodigal:2.6,similar to AA sequence:UniProtKB:O34824;locus_tag=assembly_00251;product=Phosphoglucosamine mutase;protein_id=gnl|Prokka|assembly_00251
gnl|Prokka|assembly_1	prokka	gene	209674	211020	.	+	.	ID=assembly_00251_gene;Name=glmM;gene=glmM;locus_tag=assembly_00251
gnl|Prokka|assembly_1	Infernal:1.1	misc_RNA	211194	211364	.	+	.	ID=assembly_00252;Parent=assembly_00252_gene;inference=COORDINATES:profile:Infernal:1.1;locus_tag=assembly_00252;product=glmS
gnl|Prokka|assembly_1	prokka	gene	211194	211364	.	+	.	ID=assembly_00252_gene;locus_tag=assembly_00252
gnl|Prokka|assembly_1	Prodigal:2.6	CDS	211454	213256	.	+	0	ID=assembly_00253;Parent=assembly_00253_gene;eC_number=2.6.1.16;Name=glmS;dbxref=COG:COG0449;gene=glmS;inference=ab initio prediction:Prodigal:2.6,similar to AA sequence:UniProtKB:P0CI73;locus_tag=assembly_00253;product=Glutamine--fructose-6-phosphate aminotransferase [isomerizing];protein_id=gnl|Prokka|assembly_00253
gnl|Prokka|assembly_1	prokka	gene	211454	213256	.	+	.	ID=assembly_00253_gene;Name=glmS;gene=glmS;locus_tag=assembly_00253
gnl|Prokka|assembly_1	Prodigal:2.6	CDS	213724	214635	.	-	0	ID=assembly_00254;Parent=assembly_00254_gene;eC_number=3.2.2.21;Name=alkA_1;dbxref=COG:COG0122;gene=alkA_1;inference=ab initio prediction:Prodigal:2.6,similar to AA sequence:UniProtKB:P37878;locus_tag=assembly_00254;product=DNA-3-methyladenine glycosylase;protein_id=gnl|Prokka|assembly_00254
gnl|Prokka|assembly_1	prokka	gene	213724	214635	.	-	.	ID=assembly_00254_gene;Name=alkA_1;gene=alkA_1;locus_tag=assembly_00254
gnl|Prokka|assembly_1	Prodigal:2.6	CDS	214908	215543	.	+	0	ID=assembly_00255;Parent=assembly_00255_gene;eC_number=2.1.1.-;Name=adaA;dbxref=COG:COG2169;gene=adaA;inference=ab initio prediction:Prodigal:2.6,similar to AA sequence:UniProtKB:P19219;locus_tag=assembly_00255;product=Bifunctional transcriptional activator/DNA repair enzyme AdaA;protein_id=gnl|Prokka|assembly_00255
gnl|Prokka|assembly_1	prokka	gene	214908	215543	.	+	.	ID=assembly_00255_gene;Name=adaA;gene=adaA;locus_tag=assembly_00255
gnl|Prokka|assembly_1	Prodigal:2.6	CDS	215530	216069	.	+	0	ID=assembly_00256;Parent=assembly_00256_gene;eC_number=2.1.1.63;Name=adaB;dbxref=COG:COG0350;gene=adaB;inference=ab initio prediction:Prodigal:2.6,similar to AA sequence:UniProtKB:P19220;locus_tag=assembly_00256;product=Methylated-DNA--protein-cysteine methyltransferase%2C inducible;protein_id=gnl|Prokka|assembly_00256
gnl|Prokka|assembly_1	prokka	gene	215530	216069	.	+	.	ID=assembly_00256_gene;Name=adaB;gene=adaB;locus_tag=assembly_00256
gnl|Prokka|assembly_1	Prodigal:2.6	CDS	216588	218105	.	+	0	ID=assembly_00257;Parent=assembly_00257_gene;eC_number=1.6.5.11;Name=nuoL;dbxref=COG:COG1009;gene=nuoL;inference=ab initio prediction:Prodigal:2.6,similar to AA sequence:UniProtKB:P9WIW1;locus_tag=assembly_00257;product=NADH-quinone oxidoreductase subunit L;protein_id=gnl|Prokka|assembly_00257
gnl|Prokka|assembly_1	prokka	gene	216588	218105	.	+	.	ID=assembly_00257_gene;Name=nuoL;gene=nuoL;locus_tag=assembly_00257
gnl|Prokka|assembly_1	Prodigal:2.6	CDS	218120	220732	.	+	0	ID=assembly_00258;Parent=assembly_00258_gene;inference=ab initio prediction:Prodigal:2.6;locus_tag=assembly_00258;product=hypothetical protein;protein_id=gnl|Prokka|assembly_00258
gnl|Prokka|assembly_1	prokka	gene	218120	220732	.	+	.	ID=assembly_00258_gene;locus_tag=assembly_00258
gnl|Prokka|assembly_1	Prodigal:2.6	CDS	220809	221336	.	+	0	ID=assembly_00259;Parent=assembly_00259_gene;inference=ab initio prediction:Prodigal:2.6;locus_tag=assembly_00259;product=hypothetical protein;protein_id=gnl|Prokka|assembly_00259
gnl|Prokka|assembly_1	prokka	gene	220809	221336	.	+	.	ID=assembly_00259_gene;locus_tag=assembly_00259
gnl|Prokka|assembly_1	Prodigal:2.6	CDS	221400	221690	.	+	0	ID=assembly_00260;Parent=assembly_00260_gene;inference=ab initio prediction:Prodigal:2.6;locus_tag=assembly_00260;product=hypothetical protein;protein_id=gnl|Prokka|assembly_00260
gnl|Prokka|assembly_1	prokka	gene	221400	221690	.	+	.	ID=assembly_00260_gene;locus_tag=assembly_00260
gnl|Prokka|assembly_1	Prodigal:2.6	CDS	221748	222122	.	+	0	ID=assembly_00261;Parent=assembly_00261_gene;inference=ab initio prediction:Prodigal:2.6;locus_tag=assembly_00261;product=hypothetical protein;protein_id=gnl|Prokka|assembly_00261
gnl|Prokka|assembly_1	prokka	gene	221748	222122	.	+	.	ID=assembly_00261_gene;locus_tag=assembly_00261
gnl|Prokka|assembly_1	Prodigal:2.6	CDS	222607	222909	.	+	0	ID=assembly_00262;Parent=assembly_00262_gene;Name=arsR_1;dbxref=COG:COG0640;gene=arsR_1;inference=ab initio prediction:Prodigal:2.6,similar to AA sequence:UniProtKB:P45949;locus_tag=assembly_00262;product=Arsenical resistance operon repressor;protein_id=gnl|Prokka|assembly_00262
gnl|Prokka|assembly_1	prokka	gene	222607	222909	.	+	.	ID=assembly_00262_gene;Name=arsR_1;gene=arsR_1;locus_tag=assembly_00262
gnl|Prokka|assembly_1	Prodigal:2.6	CDS	223036	224208	.	+	0	ID=assembly_00263;Parent=assembly_00263_gene;Name=pbuE_1;dbxref=COG:COG2814;gene=pbuE_1;inference=ab initio prediction:Prodigal:2.6,similar to AA sequence:UniProtKB:Q797E3;locus_tag=assembly_00263;product=Purine efflux pump PbuE;protein_id=gnl|Prokka|assembly_00263
gnl|Prokka|assembly_1	prokka	gene	223036	224208	.	+	.	ID=assembly_00263_gene;Name=pbuE_1;gene=pbuE_1;locus_tag=assembly_00263
gnl|Prokka|assembly_1	Prodigal:2.6	CDS	224416	224769	.	+	0	ID=assembly_00264;Parent=assembly_00264_gene;inference=ab initio prediction:Prodigal:2.6;locus_tag=assembly_00264;product=hypothetical protein;protein_id=gnl|Prokka|assembly_00264
gnl|Prokka|assembly_1	prokka	gene	224416	224769	.	+	.	ID=assembly_00264_gene;locus_tag=assembly_00264
gnl|Prokka|assembly_1	Prodigal:2.6	CDS	225153	226130	.	+	0	ID=assembly_00265;Parent=assembly_00265_gene;inference=ab initio prediction:Prodigal:2.6;locus_tag=assembly_00265;product=hypothetical protein;protein_id=gnl|Prokka|assembly_00265
gnl|Prokka|assembly_1	prokka	gene	225153	226130	.	+	.	ID=assembly_00265_gene;locus_tag=assembly_00265
gnl|Prokka|assembly_1	Prodigal:2.6	CDS	226132	226803	.	+	0	ID=assembly_00266;Parent=assembly_00266_gene;Name=copR;gene=copR;inference=ab initio prediction:Prodigal:2.6,similar to AA sequence:UniProtKB:Q02540;locus_tag=assembly_00266;product=Transcriptional activator protein CopR;protein_id=gnl|Prokka|assembly_00266
gnl|Prokka|assembly_1	prokka	gene	226132	226803	.	+	.	ID=assembly_00266_gene;Name=copR;gene=copR;locus_tag=assembly_00266
gnl|Prokka|assembly_1	Prodigal:2.6	CDS	226800	227786	.	+	0	ID=assembly_00267;Parent=assembly_00267_gene;eC_number=2.7.13.3;Name=cssS_1;gene=cssS_1;inference=ab initio prediction:Prodigal:2.6,similar to AA sequence:UniProtKB:O32193;locus_tag=assembly_00267;product=Sensor histidine kinase CssS;protein_id=gnl|Prokka|assembly_00267
gnl|Prokka|assembly_1	prokka	gene	226800	227786	.	+	.	ID=assembly_00267_gene;Name=cssS_1;gene=cssS_1;locus_tag=assembly_00267
gnl|Prokka|assembly_1	Prodigal:2.6	CDS	227845	228108	.	+	0	ID=assembly_00268;Parent=assembly_00268_gene;inference=ab initio prediction:Prodigal:2.6;locus_tag=assembly_00268;product=hypothetical protein;protein_id=gnl|Prokka|assembly_00268
gnl|Prokka|assembly_1	prokka	gene	227845	228108	.	+	.	ID=assembly_00268_gene;locus_tag=assembly_00268
gnl|Prokka|assembly_1	Prodigal:2.6	CDS	228093	228863	.	-	0	ID=assembly_00269;Parent=assembly_00269_gene;eC_number=2.7.11.1;Name=ybdM;dbxref=COG:COG0515;gene=ybdM;inference=ab initio prediction:Prodigal:2.6,similar to AA sequence:UniProtKB:O31435;locus_tag=assembly_00269;product=putative serine/threonine-protein kinase YbdM;protein_id=gnl|Prokka|assembly_00269
gnl|Prokka|assembly_1	prokka	gene	228093	228863	.	-	.	ID=assembly_00269_gene;Name=ybdM;gene=ybdM;locus_tag=assembly_00269
gnl|Prokka|assembly_1	Prodigal:2.6	CDS	228949	229806	.	-	0	ID=assembly_00270;Parent=assembly_00270_gene;inference=ab initio prediction:Prodigal:2.6;locus_tag=assembly_00270;product=hypothetical protein;protein_id=gnl|Prokka|assembly_00270
gnl|Prokka|assembly_1	prokka	gene	228949	229806	.	-	.	ID=assembly_00270_gene;locus_tag=assembly_00270
gnl|Prokka|assembly_1	Prodigal:2.6	CDS	229938	231122	.	+	0	ID=assembly_00271;Parent=assembly_00271_gene;inference=ab initio prediction:Prodigal:2.6;locus_tag=assembly_00271;product=hypothetical protein;protein_id=gnl|Prokka|assembly_00271
gnl|Prokka|assembly_1	prokka	gene	229938	231122	.	+	.	ID=assembly_00271_gene;locus_tag=assembly_00271
gnl|Prokka|assembly_1	Prodigal:2.6	CDS	231440	232828	.	+	0	ID=assembly_00272;Parent=assembly_00272_gene;Name=yifK;dbxref=COG:COG1113;gene=yifK;inference=ab initio prediction:Prodigal:2.6,similar to AA sequence:UniProtKB:P27837;locus_tag=assembly_00272;product=putative transport protein YifK;protein_id=gnl|Prokka|assembly_00272
gnl|Prokka|assembly_1	prokka	gene	231440	232828	.	+	.	ID=assembly_00272_gene;Name=yifK;gene=yifK;locus_tag=assembly_00272
gnl|Prokka|assembly_1	Prodigal:2.6	CDS	232940	233188	.	+	0	ID=assembly_00273;Parent=assembly_00273_gene;inference=ab initio prediction:Prodigal:2.6;locus_tag=assembly_00273;product=hypothetical protein;protein_id=gnl|Prokka|assembly_00273
gnl|Prokka|assembly_1	prokka	gene	232940	233188	.	+	.	ID=assembly_00273_gene;locus_tag=assembly_00273
gnl|Prokka|assembly_1	Prodigal:2.6	CDS	233205	233396	.	+	0	ID=assembly_00274;Parent=assembly_00274_gene;inference=ab initio prediction:Prodigal:2.6;locus_tag=assembly_00274;product=hypothetical protein;protein_id=gnl|Prokka|assembly_00274
gnl|Prokka|assembly_1	prokka	gene	233205	233396	.	+	.	ID=assembly_00274_gene;locus_tag=assembly_00274
gnl|Prokka|assembly_1	Prodigal:2.6	CDS	233423	234226	.	-	0	ID=assembly_00275;Parent=assembly_00275_gene;eC_number=3.5.2.6;Name=ybxI;dbxref=COG:COG2602;gene=ybxI;inference=ab initio prediction:Prodigal:2.6,similar to AA sequence:UniProtKB:P54427;locus_tag=assembly_00275;product=putative beta-lactamase YbxI;protein_id=gnl|Prokka|assembly_00275
gnl|Prokka|assembly_1	prokka	gene	233423	234226	.	-	.	ID=assembly_00275_gene;Name=ybxI;gene=ybxI;locus_tag=assembly_00275
gnl|Prokka|assembly_1	Prodigal:2.6	CDS	234399	235652	.	+	0	ID=assembly_00276;Parent=assembly_00276_gene;eC_number=1.11.2.4;Name=cypC;dbxref=COG:COG2124;gene=cypC;inference=ab initio prediction:Prodigal:2.6,similar to AA sequence:UniProtKB:O31440;locus_tag=assembly_00276;product=Fatty-acid peroxygenase;protein_id=gnl|Prokka|assembly_00276
gnl|Prokka|assembly_1	prokka	gene	234399	235652	.	+	.	ID=assembly_00276_gene;Name=cypC;gene=cypC;locus_tag=assembly_00276
gnl|Prokka|assembly_1	Prodigal:2.6	CDS	235693	235953	.	-	0	ID=assembly_00277;Parent=assembly_00277_gene;inference=ab initio prediction:Prodigal:2.6;locus_tag=assembly_00277;product=hypothetical protein;protein_id=gnl|Prokka|assembly_00277
gnl|Prokka|assembly_1	prokka	gene	235693	235953	.	-	.	ID=assembly_00277_gene;locus_tag=assembly_00277
gnl|Prokka|assembly_1	Prodigal:2.6	CDS	236221	237840	.	+	0	ID=assembly_00278;Parent=assembly_00278_gene;Name=yveA_1;dbxref=COG:COG0531;gene=yveA_1;inference=ab initio prediction:Prodigal:2.6,similar to AA sequence:UniProtKB:O07002;locus_tag=assembly_00278;product=Aspartate-proton symporter;protein_id=gnl|Prokka|assembly_00278
gnl|Prokka|assembly_1	prokka	gene	236221	237840	.	+	.	ID=assembly_00278_gene;Name=yveA_1;gene=yveA_1;locus_tag=assembly_00278
gnl|Prokka|assembly_1	Prodigal:2.6	CDS	237887	238768	.	-	0	ID=assembly_00279;Parent=assembly_00279_gene;eC_number=3.1.4.46;Name=glpQ_1;dbxref=COG:COG0584;gene=glpQ_1;inference=ab initio prediction:Prodigal:2.6,similar to AA sequence:UniProtKB:P37965;locus_tag=assembly_00279;product=Glycerophosphodiester phosphodiesterase;protein_id=gnl|Prokka|assembly_00279
gnl|Prokka|assembly_1	prokka	gene	237887	238768	.	-	.	ID=assembly_00279_gene;Name=glpQ_1;gene=glpQ_1;locus_tag=assembly_00279
gnl|Prokka|assembly_1	Prodigal:2.6	CDS	238867	240201	.	-	0	ID=assembly_00280;Parent=assembly_00280_gene;Name=glpT;dbxref=COG:COG2271;gene=glpT;inference=ab initio prediction:Prodigal:2.6,similar to AA sequence:UniProtKB:P08194;locus_tag=assembly_00280;product=Glycerol-3-phosphate transporter;protein_id=gnl|Prokka|assembly_00280
gnl|Prokka|assembly_1	prokka	gene	238867	240201	.	-	.	ID=assembly_00280_gene;Name=glpT;gene=glpT;locus_tag=assembly_00280
gnl|Prokka|assembly_1	Prodigal:2.6	CDS	240498	240746	.	+	0	ID=assembly_00281;Parent=assembly_00281_gene;inference=ab initio prediction:Prodigal:2.6;locus_tag=assembly_00281;product=hypothetical protein;protein_id=gnl|Prokka|assembly_00281
gnl|Prokka|assembly_1	prokka	gene	240498	240746	.	+	.	ID=assembly_00281_gene;locus_tag=assembly_00281
gnl|Prokka|assembly_1	Prodigal:2.6	CDS	240838	241755	.	+	0	ID=assembly_00282;Parent=assembly_00282_gene;Name=mhqR_1;dbxref=COG:COG1846;gene=mhqR_1;inference=ab initio prediction:Prodigal:2.6,similar to AA sequence:UniProtKB:O31672;locus_tag=assembly_00282;product=HTH-type transcriptional regulator MhqR;protein_id=gnl|Prokka|assembly_00282
gnl|Prokka|assembly_1	prokka	gene	240838	241755	.	+	.	ID=assembly_00282_gene;Name=mhqR_1;gene=mhqR_1;locus_tag=assembly_00282
gnl|Prokka|assembly_1	Prodigal:2.6	CDS	241752	243002	.	+	0	ID=assembly_00283;Parent=assembly_00283_gene;Name=oxlT;gene=oxlT;inference=ab initio prediction:Prodigal:2.6,similar to AA sequence:UniProtKB:Q51330;locus_tag=assembly_00283;product=Oxalate:formate antiporter;protein_id=gnl|Prokka|assembly_00283
gnl|Prokka|assembly_1	prokka	gene	241752	243002	.	+	.	ID=assembly_00283_gene;Name=oxlT;gene=oxlT;locus_tag=assembly_00283
gnl|Prokka|assembly_1	Prodigal:2.6	CDS	243036	243464	.	-	0	ID=assembly_00284;Parent=assembly_00284_gene;inference=ab initio prediction:Prodigal:2.6;locus_tag=assembly_00284;product=hypothetical protein;protein_id=gnl|Prokka|assembly_00284
gnl|Prokka|assembly_1	prokka	gene	243036	243464	.	-	.	ID=assembly_00284_gene;locus_tag=assembly_00284
gnl|Prokka|assembly_1	Prodigal:2.6	CDS	243529	245709	.	-	0	ID=assembly_00285;Parent=assembly_00285_gene;Name=fadG;dbxref=COG:COG3409;gene=fadG;inference=ab initio prediction:Prodigal:2.6,similar to AA sequence:UniProtKB:O34320;locus_tag=assembly_00285;product=putative protein FadG;protein_id=gnl|Prokka|assembly_00285
gnl|Prokka|assembly_1	prokka	gene	243529	245709	.	-	.	ID=assembly_00285_gene;Name=fadG;gene=fadG;locus_tag=assembly_00285
gnl|Prokka|assembly_1	Prodigal:2.6	CDS	245784	246704	.	-	0	ID=assembly_00286;Parent=assembly_00286_gene;Name=yhbE;dbxref=COG:COG0697;gene=yhbE;inference=ab initio prediction:Prodigal:2.6,similar to AA sequence:UniProtKB:P0AA73;locus_tag=assembly_00286;product=putative inner membrane transporter YhbE;protein_id=gnl|Prokka|assembly_00286
gnl|Prokka|assembly_1	prokka	gene	245784	246704	.	-	.	ID=assembly_00286_gene;Name=yhbE;gene=yhbE;locus_tag=assembly_00286
gnl|Prokka|assembly_1	Prodigal:2.6	CDS	246701	247528	.	-	0	ID=assembly_00287;Parent=assembly_00287_gene;Name=rhaS_1;gene=rhaS_1;inference=ab initio prediction:Prodigal:2.6,similar to AA sequence:UniProtKB:P09377;locus_tag=assembly_00287;product=HTH-type transcriptional activator RhaS;protein_id=gnl|Prokka|assembly_00287
gnl|Prokka|assembly_1	prokka	gene	246701	247528	.	-	.	ID=assembly_00287_gene;Name=rhaS_1;gene=rhaS_1;locus_tag=assembly_00287
gnl|Prokka|assembly_1	Prodigal:2.6	CDS	247759	248913	.	+	0	ID=assembly_00288;Parent=assembly_00288_gene;eC_number=2.1.2.-;Name=purT;dbxref=COG:COG0027;gene=purT;inference=ab initio prediction:Prodigal:2.6,similar to AA sequence:UniProtKB:P33221;locus_tag=assembly_00288;product=Formate-dependent phosphoribosylglycinamide formyltransferase;protein_id=gnl|Prokka|assembly_00288
gnl|Prokka|assembly_1	prokka	gene	247759	248913	.	+	.	ID=assembly_00288_gene;Name=purT;gene=purT;locus_tag=assembly_00288
gnl|Prokka|assembly_1	Prodigal:2.6	CDS	249057	249998	.	+	0	ID=assembly_00289;Parent=assembly_00289_gene;eC_number=3.4.21.-;Name=mpr;dbxref=COG:COG3591;gene=mpr;inference=ab initio prediction:Prodigal:2.6,similar to AA sequence:UniProtKB:P39790;locus_tag=assembly_00289;product=Extracellular metalloprotease;protein_id=gnl|Prokka|assembly_00289
gnl|Prokka|assembly_1	prokka	gene	249057	249998	.	+	.	ID=assembly_00289_gene;Name=mpr;gene=mpr;locus_tag=assembly_00289
gnl|Prokka|assembly_1	Prodigal:2.6	CDS	249961	250359	.	+	0	ID=assembly_00290;Parent=assembly_00290_gene;inference=ab initio prediction:Prodigal:2.6;locus_tag=assembly_00290;product=hypothetical protein;protein_id=gnl|Prokka|assembly_00290
gnl|Prokka|assembly_1	prokka	gene	249961	250359	.	+	.	ID=assembly_00290_gene;locus_tag=assembly_00290
gnl|Prokka|assembly_1	Prodigal:2.6	CDS	250525	251415	.	+	0	ID=assembly_00291;Parent=assembly_00291_gene;eC_number=3.1.1.1;Name=ybfK;dbxref=COG:COG0596;gene=ybfK;inference=ab initio prediction:Prodigal:2.6,similar to AA sequence:UniProtKB:O31452;locus_tag=assembly_00291;product=Carboxylesterase YbfK;protein_id=gnl|Prokka|assembly_00291
gnl|Prokka|assembly_1	prokka	gene	250525	251415	.	+	.	ID=assembly_00291_gene;Name=ybfK;gene=ybfK;locus_tag=assembly_00291
gnl|Prokka|assembly_1	Prodigal:2.6	CDS	251611	252144	.	+	0	ID=assembly_00292;Parent=assembly_00292_gene;eC_number=2.7.8.5;Name=pgsA_1;gene=pgsA_1;inference=ab initio prediction:Prodigal:2.6,protein motif:HAMAP:MF_01437;locus_tag=assembly_00292;product=CDP-diacylglycerol--glycerol-3-phosphate 3-phosphatidyltransferase;protein_id=gnl|Prokka|assembly_00292
gnl|Prokka|assembly_1	prokka	gene	251611	252144	.	+	.	ID=assembly_00292_gene;Name=pgsA_1;gene=pgsA_1;locus_tag=assembly_00292
gnl|Prokka|assembly_1	Prodigal:2.6	CDS	252135	252623	.	+	0	ID=assembly_00293;Parent=assembly_00293_gene;Name=dedA_1;dbxref=COG:COG0586;gene=dedA_1;inference=ab initio prediction:Prodigal:2.6,similar to AA sequence:UniProtKB:P0ABP6;locus_tag=assembly_00293;product=Protein DedA;protein_id=gnl|Prokka|assembly_00293
gnl|Prokka|assembly_1	prokka	gene	252135	252623	.	+	.	ID=assembly_00293_gene;Name=dedA_1;gene=dedA_1;locus_tag=assembly_00293
gnl|Prokka|assembly_1	Prodigal:2.6	CDS	252616	253407	.	+	0	ID=assembly_00294;Parent=assembly_00294_gene;eC_number=4.1.1.65;Name=psd;dbxref=COG:COG0688;gene=psd;inference=ab initio prediction:Prodigal:2.6,similar to AA sequence:UniProtKB:P39822;locus_tag=assembly_00294;product=Phosphatidylserine decarboxylase proenzyme;protein_id=gnl|Prokka|assembly_00294
gnl|Prokka|assembly_1	prokka	gene	252616	253407	.	+	.	ID=assembly_00294_gene;Name=psd;gene=psd;locus_tag=assembly_00294
gnl|Prokka|assembly_1	Prodigal:2.6	CDS	253460	253738	.	+	0	ID=assembly_00295;Parent=assembly_00295_gene;inference=ab initio prediction:Prodigal:2.6;locus_tag=assembly_00295;product=hypothetical protein;protein_id=gnl|Prokka|assembly_00295
gnl|Prokka|assembly_1	prokka	gene	253460	253738	.	+	.	ID=assembly_00295_gene;locus_tag=assembly_00295
gnl|Prokka|assembly_1	Prodigal:2.6	CDS	254168	255136	.	+	0	ID=assembly_00296;Parent=assembly_00296_gene;inference=ab initio prediction:Prodigal:2.6,similar to AA sequence:UniProtKB:P67330;locus_tag=assembly_00296;note=UPF0176 protein SP_0095;product=hypothetical protein;protein_id=gnl|Prokka|assembly_00296
gnl|Prokka|assembly_1	prokka	gene	254168	255136	.	+	.	ID=assembly_00296_gene;locus_tag=assembly_00296
gnl|Prokka|assembly_1	Prodigal:2.6	CDS	255172	256416	.	-	0	ID=assembly_00297;Parent=assembly_00297_gene;Name=gltP;dbxref=COG:COG1301;gene=gltP;inference=ab initio prediction:Prodigal:2.6,similar to AA sequence:UniProtKB:P39817;locus_tag=assembly_00297;product=Proton/glutamate-aspartate symporter;protein_id=gnl|Prokka|assembly_00297
gnl|Prokka|assembly_1	prokka	gene	255172	256416	.	-	.	ID=assembly_00297_gene;Name=gltP;gene=gltP;locus_tag=assembly_00297
gnl|Prokka|assembly_1	Prodigal:2.6	CDS	256560	258455	.	-	0	ID=assembly_00298;Parent=assembly_00298_gene;eC_number=2.7.1.199;Name=ptsG_1;dbxref=COG:COG1263;gene=ptsG_1;inference=ab initio prediction:Prodigal:2.6,similar to AA sequence:UniProtKB:P20166;locus_tag=assembly_00298;product=PTS system glucose-specific EIICBA component;protein_id=gnl|Prokka|assembly_00298
gnl|Prokka|assembly_1	prokka	gene	256560	258455	.	-	.	ID=assembly_00298_gene;Name=ptsG_1;gene=ptsG_1;locus_tag=assembly_00298
gnl|Prokka|assembly_1	Prodigal:2.6	CDS	258476	259225	.	-	0	ID=assembly_00299;Parent=assembly_00299_gene;eC_number=3.5.99.6;Name=nagB_1;dbxref=COG:COG0363;gene=nagB_1;inference=ab initio prediction:Prodigal:2.6,similar to AA sequence:UniProtKB:O35000;locus_tag=assembly_00299;product=Glucosamine-6-phosphate deaminase 1;protein_id=gnl|Prokka|assembly_00299
gnl|Prokka|assembly_1	prokka	gene	258476	259225	.	-	.	ID=assembly_00299_gene;Name=nagB_1;gene=nagB_1;locus_tag=assembly_00299
gnl|Prokka|assembly_1	Prodigal:2.6	CDS	259444	260151	.	+	0	ID=assembly_00300;Parent=assembly_00300_gene;Name=dasR;dbxref=COG:COG2188;gene=dasR;inference=ab initio prediction:Prodigal:2.6,similar to AA sequence:UniProtKB:Q9K492;locus_tag=assembly_00300;product=HTH-type transcriptional repressor DasR;protein_id=gnl|Prokka|assembly_00300
gnl|Prokka|assembly_1	prokka	gene	259444	260151	.	+	.	ID=assembly_00300_gene;Name=dasR;gene=dasR;locus_tag=assembly_00300
gnl|Prokka|assembly_1	Prodigal:2.6	CDS	260185	260460	.	+	0	ID=assembly_00301;Parent=assembly_00301_gene;Name=ybgB;dbxref=COG:COG5658;gene=ybgB;inference=ab initio prediction:Prodigal:2.6,similar to AA sequence:UniProtKB:O31460;locus_tag=assembly_00301;product=putative membrane protein YbgB;protein_id=gnl|Prokka|assembly_00301
gnl|Prokka|assembly_1	prokka	gene	260185	260460	.	+	.	ID=assembly_00301_gene;Name=ybgB;gene=ybgB;locus_tag=assembly_00301
gnl|Prokka|assembly_1	Prodigal:2.6	CDS	260648	261739	.	+	0	ID=assembly_00302;Parent=assembly_00302_gene;eC_number=2.6.1.42;Name=ilvE;dbxref=COG:COG0115;gene=ilvE;inference=ab initio prediction:Prodigal:2.6,similar to AA sequence:UniProtKB:O31461;locus_tag=assembly_00302;product=Branched-chain-amino-acid transaminase 1;protein_id=gnl|Prokka|assembly_00302
gnl|Prokka|assembly_1	prokka	gene	260648	261739	.	+	.	ID=assembly_00302_gene;Name=ilvE;gene=ilvE;locus_tag=assembly_00302
gnl|Prokka|assembly_1	Prodigal:2.6	CDS	261776	263188	.	-	0	ID=assembly_00303;Parent=assembly_00303_gene;Name=rocC_1;dbxref=COG:COG0833;gene=rocC_1;inference=ab initio prediction:Prodigal:2.6,similar to AA sequence:UniProtKB:P39636;locus_tag=assembly_00303;product=Amino-acid permease RocC;protein_id=gnl|Prokka|assembly_00303
gnl|Prokka|assembly_1	prokka	gene	261776	263188	.	-	.	ID=assembly_00303_gene;Name=rocC_1;gene=rocC_1;locus_tag=assembly_00303
gnl|Prokka|assembly_1	Prodigal:2.6	CDS	263309	264256	.	-	0	ID=assembly_00304;Parent=assembly_00304_gene;eC_number=2.1.1.10;Name=mmuM;dbxref=COG:COG2040;gene=mmuM;inference=ab initio prediction:Prodigal:2.6,similar to AA sequence:UniProtKB:Q47690;locus_tag=assembly_00304;product=Homocysteine S-methyltransferase;protein_id=gnl|Prokka|assembly_00304
gnl|Prokka|assembly_1	prokka	gene	263309	264256	.	-	.	ID=assembly_00304_gene;Name=mmuM;gene=mmuM;locus_tag=assembly_00304
gnl|Prokka|assembly_1	Prodigal:2.6	CDS	264260	264373	.	+	0	ID=assembly_00305;Parent=assembly_00305_gene;inference=ab initio prediction:Prodigal:2.6;locus_tag=assembly_00305;product=hypothetical protein;protein_id=gnl|Prokka|assembly_00305
gnl|Prokka|assembly_1	prokka	gene	264260	264373	.	+	.	ID=assembly_00305_gene;locus_tag=assembly_00305
gnl|Prokka|assembly_1	Prodigal:2.6	CDS	264385	265821	.	-	0	ID=assembly_00306;Parent=assembly_00306_gene;Name=alsT_1;dbxref=COG:COG1115;gene=alsT_1;inference=ab initio prediction:Prodigal:2.6,similar to AA sequence:UniProtKB:Q45068;locus_tag=assembly_00306;product=Amino-acid carrier protein AlsT;protein_id=gnl|Prokka|assembly_00306
gnl|Prokka|assembly_1	prokka	gene	264385	265821	.	-	.	ID=assembly_00306_gene;Name=alsT_1;gene=alsT_1;locus_tag=assembly_00306
gnl|Prokka|assembly_1	Prodigal:2.6	CDS	265844	266827	.	-	0	ID=assembly_00307;Parent=assembly_00307_gene;eC_number=3.5.1.2;Name=glsA1;dbxref=COG:COG2066;gene=glsA1;inference=ab initio prediction:Prodigal:2.6,similar to AA sequence:UniProtKB:O31465;locus_tag=assembly_00307;product=Glutaminase 1;protein_id=gnl|Prokka|assembly_00307
gnl|Prokka|assembly_1	prokka	gene	265844	266827	.	-	.	ID=assembly_00307_gene;Name=glsA1;gene=glsA1;locus_tag=assembly_00307
gnl|Prokka|assembly_1	Prodigal:2.6	CDS	267009	268361	.	+	0	ID=assembly_00308;Parent=assembly_00308_gene;eC_number=2.7.13.3;Name=glnK;dbxref=COG:COG0642;gene=glnK;inference=ab initio prediction:Prodigal:2.6,similar to AA sequence:UniProtKB:P40758;locus_tag=assembly_00308;product=Sensor histidine kinase GlnK;protein_id=gnl|Prokka|assembly_00308
gnl|Prokka|assembly_1	prokka	gene	267009	268361	.	+	.	ID=assembly_00308_gene;Name=glnK;gene=glnK;locus_tag=assembly_00308
gnl|Prokka|assembly_1	Prodigal:2.6	CDS	268372	269316	.	+	0	ID=assembly_00309;Parent=assembly_00309_gene;Name=spo0A_1;gene=spo0A_1;inference=ab initio prediction:Prodigal:2.6,similar to AA sequence:UniProtKB:P52934;locus_tag=assembly_00309;product=Stage 0 sporulation protein A;protein_id=gnl|Prokka|assembly_00309
gnl|Prokka|assembly_1	prokka	gene	268372	269316	.	+	.	ID=assembly_00309_gene;Name=spo0A_1;gene=spo0A_1;locus_tag=assembly_00309
gnl|Prokka|assembly_1	Prodigal:2.6	CDS	269543	270469	.	+	0	ID=assembly_00310;Parent=assembly_00310_gene;eC_number=4.2.1.41;dbxref=COG:COG0329;inference=ab initio prediction:Prodigal:2.6,similar to AA sequence:UniProtKB:Q6FFQ1;locus_tag=assembly_00310;product=putative 5-dehydro-4-deoxyglucarate dehydratase;protein_id=gnl|Prokka|assembly_00310
gnl|Prokka|assembly_1	prokka	gene	269543	270469	.	+	.	ID=assembly_00310_gene;locus_tag=assembly_00310
gnl|Prokka|assembly_1	Prodigal:2.6	CDS	270466	271965	.	+	0	ID=assembly_00311;Parent=assembly_00311_gene;eC_number=1.2.1.5;Name=aldHT;gene=aldHT;inference=ab initio prediction:Prodigal:2.6,similar to AA sequence:UniProtKB:P42329;locus_tag=assembly_00311;product=Aldehyde dehydrogenase%2C thermostable;protein_id=gnl|Prokka|assembly_00311
gnl|Prokka|assembly_1	prokka	gene	270466	271965	.	+	.	ID=assembly_00311_gene;Name=aldHT;gene=aldHT;locus_tag=assembly_00311
gnl|Prokka|assembly_1	Prodigal:2.6	CDS	272049	273416	.	+	0	ID=assembly_00312;Parent=assembly_00312_gene;Name=gudP;gene=gudP;inference=ab initio prediction:Prodigal:2.6,similar to AA sequence:UniProtKB:Q46916;locus_tag=assembly_00312;product=putative glucarate transporter;protein_id=gnl|Prokka|assembly_00312
gnl|Prokka|assembly_1	prokka	gene	272049	273416	.	+	.	ID=assembly_00312_gene;Name=gudP;gene=gudP;locus_tag=assembly_00312
gnl|Prokka|assembly_1	Prodigal:2.6	CDS	273453	274820	.	+	0	ID=assembly_00313;Parent=assembly_00313_gene;eC_number=4.2.1.40;Name=gudD;dbxref=COG:COG4948;gene=gudD;inference=ab initio prediction:Prodigal:2.6,similar to AA sequence:UniProtKB:P0AES2;locus_tag=assembly_00313;product=Glucarate dehydratase;protein_id=gnl|Prokka|assembly_00313
gnl|Prokka|assembly_1	prokka	gene	273453	274820	.	+	.	ID=assembly_00313_gene;Name=gudD;gene=gudD;locus_tag=assembly_00313
gnl|Prokka|assembly_1	Prodigal:2.6	CDS	274890	275591	.	+	0	ID=assembly_00314;Parent=assembly_00314_gene;Name=lutR_1;dbxref=COG:COG2186;gene=lutR_1;inference=ab initio prediction:Prodigal:2.6,similar to AA sequence:UniProtKB:O07007;locus_tag=assembly_00314;product=HTH-type transcriptional regulator LutR;protein_id=gnl|Prokka|assembly_00314
gnl|Prokka|assembly_1	prokka	gene	274890	275591	.	+	.	ID=assembly_00314_gene;Name=lutR_1;gene=lutR_1;locus_tag=assembly_00314
gnl|Prokka|assembly_1	Prodigal:2.6	CDS	275683	277215	.	+	0	ID=assembly_00315;Parent=assembly_00315_gene;eC_number=4.2.1.42;Name=garD;dbxref=COG:COG2721;gene=garD;inference=ab initio prediction:Prodigal:2.6,similar to AA sequence:UniProtKB:P39829;locus_tag=assembly_00315;product=Galactarate dehydratase (L-threo-forming);protein_id=gnl|Prokka|assembly_00315
gnl|Prokka|assembly_1	prokka	gene	275683	277215	.	+	.	ID=assembly_00315_gene;Name=garD;gene=garD;locus_tag=assembly_00315
gnl|Prokka|assembly_1	Prodigal:2.6	CDS	277494	278414	.	+	0	ID=assembly_00316;Parent=assembly_00316_gene;Name=aacA-aphD;gene=aacA-aphD;inference=ab initio prediction:Prodigal:2.6,similar to AA sequence:UniProtKB:P0A0C2;locus_tag=assembly_00316;product=Bifunctional AAC/APH;protein_id=gnl|Prokka|assembly_00316
gnl|Prokka|assembly_1	prokka	gene	277494	278414	.	+	.	ID=assembly_00316_gene;Name=aacA-aphD;gene=aacA-aphD;locus_tag=assembly_00316
gnl|Prokka|assembly_1	Infernal:1.1	misc_RNA	278471	278718	.	+	.	ID=assembly_00317;Parent=assembly_00317_gene;inference=COORDINATES:profile:Infernal:1.1;locus_tag=assembly_00317;product=T-box
gnl|Prokka|assembly_1	prokka	gene	278471	278718	.	+	.	ID=assembly_00317_gene;locus_tag=assembly_00317
gnl|Prokka|assembly_1	Prodigal:2.6	CDS	278816	278977	.	+	0	ID=assembly_00318;Parent=assembly_00318_gene;Name=rtpA;gene=rtpA;inference=ab initio prediction:Prodigal:2.6,similar to AA sequence:UniProtKB:O31466;locus_tag=assembly_00318;product=Tryptophan RNA-binding attenuator protein inhibitory protein;protein_id=gnl|Prokka|assembly_00318
gnl|Prokka|assembly_1	prokka	gene	278816	278977	.	+	.	ID=assembly_00318_gene;Name=rtpA;gene=rtpA;locus_tag=assembly_00318
gnl|Prokka|assembly_1	Prodigal:2.6	CDS	278998	279936	.	+	0	ID=assembly_00319;Parent=assembly_00319_gene;inference=ab initio prediction:Prodigal:2.6;locus_tag=assembly_00319;product=hypothetical protein;protein_id=gnl|Prokka|assembly_00319
gnl|Prokka|assembly_1	prokka	gene	278998	279936	.	+	.	ID=assembly_00319_gene;locus_tag=assembly_00319
gnl|Prokka|assembly_1	Prodigal:2.6	CDS	280033	280713	.	+	0	ID=assembly_00320;Parent=assembly_00320_gene;Name=walR_1;dbxref=COG:COG0745;gene=walR_1;inference=ab initio prediction:Prodigal:2.6,similar to AA sequence:UniProtKB:Q2G2U6;locus_tag=assembly_00320;product=Transcriptional regulatory protein WalR;protein_id=gnl|Prokka|assembly_00320
gnl|Prokka|assembly_1	prokka	gene	280033	280713	.	+	.	ID=assembly_00320_gene;Name=walR_1;gene=walR_1;locus_tag=assembly_00320
gnl|Prokka|assembly_1	Prodigal:2.6	CDS	280715	281650	.	+	0	ID=assembly_00321;Parent=assembly_00321_gene;eC_number=2.7.13.3;Name=resE_1;gene=resE_1;inference=ab initio prediction:Prodigal:2.6,similar to AA sequence:UniProtKB:P35164;locus_tag=assembly_00321;product=Sensor histidine kinase ResE;protein_id=gnl|Prokka|assembly_00321
gnl|Prokka|assembly_1	prokka	gene	280715	281650	.	+	.	ID=assembly_00321_gene;Name=resE_1;gene=resE_1;locus_tag=assembly_00321
gnl|Prokka|assembly_1	Prodigal:2.6	CDS	281742	282665	.	+	0	ID=assembly_00322;Parent=assembly_00322_gene;eC_number=3.6.3.-;Name=yxlF_1;dbxref=COG:COG1131;gene=yxlF_1;inference=ab initio prediction:Prodigal:2.6,similar to AA sequence:UniProtKB:P94374;locus_tag=assembly_00322;product=putative ABC transporter ATP-binding protein YxlF;protein_id=gnl|Prokka|assembly_00322
gnl|Prokka|assembly_1	prokka	gene	281742	282665	.	+	.	ID=assembly_00322_gene;Name=yxlF_1;gene=yxlF_1;locus_tag=assembly_00322
gnl|Prokka|assembly_1	Prodigal:2.6	CDS	282684	283370	.	+	0	ID=assembly_00323;Parent=assembly_00323_gene;inference=ab initio prediction:Prodigal:2.6;locus_tag=assembly_00323;product=hypothetical protein;protein_id=gnl|Prokka|assembly_00323
gnl|Prokka|assembly_1	prokka	gene	282684	283370	.	+	.	ID=assembly_00323_gene;locus_tag=assembly_00323
gnl|Prokka|assembly_1	Prodigal:2.6	CDS	283425	283811	.	-	0	ID=assembly_00324;Parent=assembly_00324_gene;inference=ab initio prediction:Prodigal:2.6;locus_tag=assembly_00324;product=hypothetical protein;protein_id=gnl|Prokka|assembly_00324
gnl|Prokka|assembly_1	prokka	gene	283425	283811	.	-	.	ID=assembly_00324_gene;locus_tag=assembly_00324
gnl|Prokka|assembly_1	Prodigal:2.6	CDS	284124	284552	.	+	0	ID=assembly_00325;Parent=assembly_00325_gene;Name=cwlJ;dbxref=COG:COG3773;gene=cwlJ;inference=ab initio prediction:Prodigal:2.6,similar to AA sequence:UniProtKB:P42249;locus_tag=assembly_00325;product=Cell wall hydrolase CwlJ;protein_id=gnl|Prokka|assembly_00325
gnl|Prokka|assembly_1	prokka	gene	284124	284552	.	+	.	ID=assembly_00325_gene;Name=cwlJ;gene=cwlJ;locus_tag=assembly_00325
gnl|Prokka|assembly_1	Prodigal:2.6	CDS	284658	285389	.	+	0	ID=assembly_00326;Parent=assembly_00326_gene;inference=ab initio prediction:Prodigal:2.6;locus_tag=assembly_00326;product=hypothetical protein;protein_id=gnl|Prokka|assembly_00326
gnl|Prokka|assembly_1	prokka	gene	284658	285389	.	+	.	ID=assembly_00326_gene;locus_tag=assembly_00326
gnl|Prokka|assembly_1	Prodigal:2.6	CDS	285666	287417	.	+	0	ID=assembly_00327;Parent=assembly_00327_gene;eC_number=3.1.3.1;Name=phoD;dbxref=COG:COG3540;gene=phoD;inference=ab initio prediction:Prodigal:2.6,similar to AA sequence:UniProtKB:P42251;locus_tag=assembly_00327;product=Alkaline phosphatase D;protein_id=gnl|Prokka|assembly_00327
gnl|Prokka|assembly_1	prokka	gene	285666	287417	.	+	.	ID=assembly_00327_gene;Name=phoD;gene=phoD;locus_tag=assembly_00327
gnl|Prokka|assembly_1	Prodigal:2.6	CDS	287430	287642	.	+	0	ID=assembly_00328;Parent=assembly_00328_gene;Name=tatAd;gene=tatAd;inference=ab initio prediction:Prodigal:2.6,similar to AA sequence:UniProtKB:O31467;locus_tag=assembly_00328;product=Sec-independent protein translocase protein TatAd;protein_id=gnl|Prokka|assembly_00328
gnl|Prokka|assembly_1	prokka	gene	287430	287642	.	+	.	ID=assembly_00328_gene;Name=tatAd;gene=tatAd;locus_tag=assembly_00328
gnl|Prokka|assembly_1	Prodigal:2.6	CDS	287703	288431	.	+	0	ID=assembly_00329;Parent=assembly_00329_gene;Name=tatC1;dbxref=COG:COG0805;gene=tatC1;inference=ab initio prediction:Prodigal:2.6,similar to AA sequence:UniProtKB:P42252;locus_tag=assembly_00329;product=Sec-independent protein translocase protein TatCd;protein_id=gnl|Prokka|assembly_00329
gnl|Prokka|assembly_1	prokka	gene	287703	288431	.	+	.	ID=assembly_00329_gene;Name=tatC1;gene=tatC1;locus_tag=assembly_00329
gnl|Prokka|assembly_1	Prodigal:2.6	CDS	288428	289075	.	-	0	ID=assembly_00330;Parent=assembly_00330_gene;eC_number=3.4.19.3;Name=pcp;dbxref=COG:COG2039;gene=pcp;inference=ab initio prediction:Prodigal:2.6,similar to AA sequence:UniProtKB:P28618;locus_tag=assembly_00330;product=Pyrrolidone-carboxylate peptidase;protein_id=gnl|Prokka|assembly_00330
gnl|Prokka|assembly_1	prokka	gene	288428	289075	.	-	.	ID=assembly_00330_gene;Name=pcp;gene=pcp;locus_tag=assembly_00330
gnl|Prokka|assembly_1	Prodigal:2.6	CDS	289154	290266	.	+	0	ID=assembly_00331;Parent=assembly_00331_gene;eC_number=2.8.1.7;Name=iscS_1;dbxref=COG:COG1104;gene=iscS_1;inference=ab initio prediction:Prodigal:2.6,similar to AA sequence:UniProtKB:P0A6B9;locus_tag=assembly_00331;product=Cysteine desulfurase IscS;protein_id=gnl|Prokka|assembly_00331
gnl|Prokka|assembly_1	prokka	gene	289154	290266	.	+	.	ID=assembly_00331_gene;Name=iscS_1;gene=iscS_1;locus_tag=assembly_00331
gnl|Prokka|assembly_1	Prodigal:2.6	CDS	290308	291741	.	-	0	ID=assembly_00332;Parent=assembly_00332_gene;Name=emrY_1;gene=emrY_1;inference=ab initio prediction:Prodigal:2.6,similar to AA sequence:UniProtKB:P52600;locus_tag=assembly_00332;product=putative multidrug resistance protein EmrY;protein_id=gnl|Prokka|assembly_00332
gnl|Prokka|assembly_1	prokka	gene	290308	291741	.	-	.	ID=assembly_00332_gene;Name=emrY_1;gene=emrY_1;locus_tag=assembly_00332
gnl|Prokka|assembly_1	Prodigal:2.6	CDS	291787	292353	.	-	0	ID=assembly_00333;Parent=assembly_00333_gene;Name=yxaF_1;gene=yxaF_1;inference=ab initio prediction:Prodigal:2.6,similar to AA sequence:UniProtKB:P42105;locus_tag=assembly_00333;product=putative HTH-type transcriptional regulator YxaF;protein_id=gnl|Prokka|assembly_00333
gnl|Prokka|assembly_1	prokka	gene	291787	292353	.	-	.	ID=assembly_00333_gene;Name=yxaF_1;gene=yxaF_1;locus_tag=assembly_00333
gnl|Prokka|assembly_1	Prodigal:2.6	CDS	292570	293697	.	+	0	ID=assembly_00334;Parent=assembly_00334_gene;eC_number=3.5.1.1;Name=ansZ;dbxref=COG:COG0252;gene=ansZ;inference=ab initio prediction:Prodigal:2.6,similar to AA sequence:UniProtKB:O34482;locus_tag=assembly_00334;product=L-asparaginase 2;protein_id=gnl|Prokka|assembly_00334
gnl|Prokka|assembly_1	prokka	gene	292570	293697	.	+	.	ID=assembly_00334_gene;Name=ansZ;gene=ansZ;locus_tag=assembly_00334
gnl|Prokka|assembly_1	Prodigal:2.6	CDS	293859	294497	.	+	0	ID=assembly_00335;Parent=assembly_00335_gene;eC_number=3.1.1.3;Name=estA;gene=estA;inference=ab initio prediction:Prodigal:2.6,similar to AA sequence:UniProtKB:P37957;locus_tag=assembly_00335;product=Lipase EstA;protein_id=gnl|Prokka|assembly_00335
gnl|Prokka|assembly_1	prokka	gene	293859	294497	.	+	.	ID=assembly_00335_gene;Name=estA;gene=estA;locus_tag=assembly_00335
gnl|Prokka|assembly_1	Prodigal:2.6	CDS	294535	294918	.	-	0	ID=assembly_00336;Parent=assembly_00336_gene;inference=ab initio prediction:Prodigal:2.6;locus_tag=assembly_00336;product=hypothetical protein;protein_id=gnl|Prokka|assembly_00336
gnl|Prokka|assembly_1	prokka	gene	294535	294918	.	-	.	ID=assembly_00336_gene;locus_tag=assembly_00336
gnl|Prokka|assembly_1	Prodigal:2.6	CDS	295153	296229	.	+	0	ID=assembly_00337;Parent=assembly_00337_gene;Name=secA_1;dbxref=COG:COG0653;gene=secA_1;inference=ab initio prediction:Prodigal:2.6,similar to AA sequence:UniProtKB:P43803;locus_tag=assembly_00337;product=Protein translocase subunit SecA;protein_id=gnl|Prokka|assembly_00337
gnl|Prokka|assembly_1	prokka	gene	295153	296229	.	+	.	ID=assembly_00337_gene;Name=secA_1;gene=secA_1;locus_tag=assembly_00337
gnl|Prokka|assembly_1	Prodigal:2.6	CDS	296269	297225	.	-	0	ID=assembly_00338;Parent=assembly_00338_gene;inference=ab initio prediction:Prodigal:2.6;locus_tag=assembly_00338;product=hypothetical protein;protein_id=gnl|Prokka|assembly_00338
gnl|Prokka|assembly_1	prokka	gene	296269	297225	.	-	.	ID=assembly_00338_gene;locus_tag=assembly_00338
gnl|Prokka|assembly_1	Prodigal:2.6	CDS	297238	297939	.	-	0	ID=assembly_00339;Parent=assembly_00339_gene;Name=natR;dbxref=COG:COG3279;gene=natR;inference=ab initio prediction:Prodigal:2.6,similar to AA sequence:UniProtKB:P70955;locus_tag=assembly_00339;product=Transcriptional regulatory protein NatR;protein_id=gnl|Prokka|assembly_00339
gnl|Prokka|assembly_1	prokka	gene	297238	297939	.	-	.	ID=assembly_00339_gene;Name=natR;gene=natR;locus_tag=assembly_00339
gnl|Prokka|assembly_1	Prodigal:2.6	CDS	298083	298823	.	+	0	ID=assembly_00340;Parent=assembly_00340_gene;Name=natA_1;dbxref=COG:COG4555;gene=natA_1;inference=ab initio prediction:Prodigal:2.6,similar to AA sequence:UniProtKB:P46903;locus_tag=assembly_00340;product=ABC transporter ATP-binding protein NatA;protein_id=gnl|Prokka|assembly_00340
gnl|Prokka|assembly_1	prokka	gene	298083	298823	.	+	.	ID=assembly_00340_gene;Name=natA_1;gene=natA_1;locus_tag=assembly_00340
gnl|Prokka|assembly_1	Prodigal:2.6	CDS	298824	299984	.	+	0	ID=assembly_00341;Parent=assembly_00341_gene;Name=natB;dbxref=COG:COG1668;gene=natB;inference=ab initio prediction:Prodigal:2.6,similar to AA sequence:UniProtKB:P46904;locus_tag=assembly_00341;product=ABC transporter permease protein NatB;protein_id=gnl|Prokka|assembly_00341
gnl|Prokka|assembly_1	prokka	gene	298824	299984	.	+	.	ID=assembly_00341_gene;Name=natB;gene=natB;locus_tag=assembly_00341
gnl|Prokka|assembly_1	Prodigal:2.6	CDS	300120	301052	.	+	0	ID=assembly_00342;Parent=assembly_00342_gene;eC_number=1.1.1.-;Name=iolS_1;dbxref=COG:COG0667;gene=iolS_1;inference=ab initio prediction:Prodigal:2.6,similar to AA sequence:UniProtKB:P46336;locus_tag=assembly_00342;product=Aldo-keto reductase IolS;protein_id=gnl|Prokka|assembly_00342
gnl|Prokka|assembly_1	prokka	gene	300120	301052	.	+	.	ID=assembly_00342_gene;Name=iolS_1;gene=iolS_1;locus_tag=assembly_00342
gnl|Prokka|assembly_1	Prodigal:2.6	CDS	301091	302155	.	-	0	ID=assembly_00343;Parent=assembly_00343_gene;Name=ycdA;gene=ycdA;inference=ab initio prediction:Prodigal:2.6,similar to AA sequence:UniProtKB:O34538;locus_tag=assembly_00343;product=putative lipoprotein YcdA;protein_id=gnl|Prokka|assembly_00343
gnl|Prokka|assembly_1	prokka	gene	301091	302155	.	-	.	ID=assembly_00343_gene;Name=ycdA;gene=ycdA;locus_tag=assembly_00343
gnl|Prokka|assembly_1	Prodigal:2.6	CDS	302482	303900	.	+	0	ID=assembly_00344;Parent=assembly_00344_gene;inference=ab initio prediction:Prodigal:2.6;locus_tag=assembly_00344;product=hypothetical protein;protein_id=gnl|Prokka|assembly_00344
gnl|Prokka|assembly_1	prokka	gene	302482	303900	.	+	.	ID=assembly_00344_gene;locus_tag=assembly_00344
gnl|Prokka|assembly_1	Prodigal:2.6	CDS	303949	305448	.	+	0	ID=assembly_00345;Parent=assembly_00345_gene;inference=ab initio prediction:Prodigal:2.6;locus_tag=assembly_00345;product=hypothetical protein;protein_id=gnl|Prokka|assembly_00345
gnl|Prokka|assembly_1	prokka	gene	303949	305448	.	+	.	ID=assembly_00345_gene;locus_tag=assembly_00345
gnl|Prokka|assembly_1	Prodigal:2.6	CDS	305456	305959	.	-	0	ID=assembly_00346;Parent=assembly_00346_gene;eC_number=3.4.-.-;Name=cwlK;gene=cwlK;inference=ab initio prediction:Prodigal:2.6,similar to AA sequence:UniProtKB:O34360;locus_tag=assembly_00346;product=Peptidoglycan L-alanyl-D-glutamate endopeptidase CwlK;protein_id=gnl|Prokka|assembly_00346
gnl|Prokka|assembly_1	prokka	gene	305456	305959	.	-	.	ID=assembly_00346_gene;Name=cwlK;gene=cwlK;locus_tag=assembly_00346
gnl|Prokka|assembly_1	Prodigal:2.6	CDS	306082	307203	.	+	0	ID=assembly_00347;Parent=assembly_00347_gene;eC_number=3.1.-.-;Name=rapJ;gene=rapJ;inference=ab initio prediction:Prodigal:2.6,similar to AA sequence:UniProtKB:O34327;locus_tag=assembly_00347;product=Response regulator aspartate phosphatase J;protein_id=gnl|Prokka|assembly_00347
gnl|Prokka|assembly_1	prokka	gene	306082	307203	.	+	.	ID=assembly_00347_gene;Name=rapJ;gene=rapJ;locus_tag=assembly_00347
gnl|Prokka|assembly_1	Prodigal:2.6	CDS	307310	308086	.	+	0	ID=assembly_00348;Parent=assembly_00348_gene;eC_number=1.1.1.47;Name=ycdF;dbxref=COG:COG1028;gene=ycdF;inference=ab initio prediction:Prodigal:2.6,similar to AA sequence:UniProtKB:P80869;locus_tag=assembly_00348;product=Glucose 1-dehydrogenase 2;protein_id=gnl|Prokka|assembly_00348
gnl|Prokka|assembly_1	prokka	gene	307310	308086	.	+	.	ID=assembly_00348_gene;Name=ycdF;gene=ycdF;locus_tag=assembly_00348
gnl|Prokka|assembly_1	Prodigal:2.6	CDS	308111	309796	.	+	0	ID=assembly_00349;Parent=assembly_00349_gene;eC_number=3.2.1.10;Name=ycdG;dbxref=COG:COG0366;gene=ycdG;inference=ab initio prediction:Prodigal:2.6,similar to AA sequence:UniProtKB:O34364;locus_tag=assembly_00349;product=putative oligo-1%2C6-glucosidase 2;protein_id=gnl|Prokka|assembly_00349
gnl|Prokka|assembly_1	prokka	gene	308111	309796	.	+	.	ID=assembly_00349_gene;Name=ycdG;gene=ycdG;locus_tag=assembly_00349
gnl|Prokka|assembly_1	Prodigal:2.6	CDS	309984	310943	.	+	0	ID=assembly_00350;Parent=assembly_00350_gene;Name=znuA;dbxref=COG:COG0803;gene=znuA;inference=ab initio prediction:Prodigal:2.6,similar to AA sequence:UniProtKB:O34966;locus_tag=assembly_00350;product=High-affinity zinc uptake system binding-protein ZnuA;protein_id=gnl|Prokka|assembly_00350
gnl|Prokka|assembly_1	prokka	gene	309984	310943	.	+	.	ID=assembly_00350_gene;Name=znuA;gene=znuA;locus_tag=assembly_00350
gnl|Prokka|assembly_1	Prodigal:2.6	CDS	310998	311693	.	+	0	ID=assembly_00351;Parent=assembly_00351_gene;eC_number=3.6.3.-;Name=znuC_1;dbxref=COG:COG1121;gene=znuC_1;inference=ab initio prediction:Prodigal:2.6,similar to AA sequence:UniProtKB:O34946;locus_tag=assembly_00351;product=High-affinity zinc uptake system ATP-binding protein ZnuC;protein_id=gnl|Prokka|assembly_00351
gnl|Prokka|assembly_1	prokka	gene	310998	311693	.	+	.	ID=assembly_00351_gene;Name=znuC_1;gene=znuC_1;locus_tag=assembly_00351
gnl|Prokka|assembly_1	Prodigal:2.6	CDS	311651	312493	.	+	0	ID=assembly_00352;Parent=assembly_00352_gene;Name=znuB;dbxref=COG:COG1108;gene=znuB;inference=ab initio prediction:Prodigal:2.6,similar to AA sequence:UniProtKB:O34610;locus_tag=assembly_00352;product=High-affinity zinc uptake system membrane protein ZnuB;protein_id=gnl|Prokka|assembly_00352
gnl|Prokka|assembly_1	prokka	gene	311651	312493	.	+	.	ID=assembly_00352_gene;Name=znuB;gene=znuB;locus_tag=assembly_00352
gnl|Prokka|assembly_1	Prodigal:2.6	CDS	312531	313526	.	-	0	ID=assembly_00353;Parent=assembly_00353_gene;eC_number=1.14.13.107;Name=limB;gene=limB;inference=ab initio prediction:Prodigal:2.6,similar to AA sequence:UniProtKB:Q9EUT9;locus_tag=assembly_00353;product=Limonene 1%2C2-monooxygenase;protein_id=gnl|Prokka|assembly_00353
gnl|Prokka|assembly_1	prokka	gene	312531	313526	.	-	.	ID=assembly_00353_gene;Name=limB;gene=limB;locus_tag=assembly_00353
gnl|Prokka|assembly_1	Prodigal:2.6	CDS	313811	314410	.	+	0	ID=assembly_00354;Parent=assembly_00354_gene;Name=yceC;dbxref=COG:COG2310;gene=yceC;inference=ab initio prediction:Prodigal:2.6,similar to AA sequence:UniProtKB:P81100;locus_tag=assembly_00354;product=Stress response protein SCP2;protein_id=gnl|Prokka|assembly_00354
gnl|Prokka|assembly_1	prokka	gene	313811	314410	.	+	.	ID=assembly_00354_gene;Name=yceC;gene=yceC;locus_tag=assembly_00354
gnl|Prokka|assembly_1	Prodigal:2.6	CDS	314432	315013	.	+	0	ID=assembly_00355;Parent=assembly_00355_gene;Name=yceD_1;dbxref=COG:COG2310;gene=yceD_1;inference=ab initio prediction:Prodigal:2.6,similar to AA sequence:UniProtKB:P80875;locus_tag=assembly_00355;product=General stress protein 16U;protein_id=gnl|Prokka|assembly_00355
gnl|Prokka|assembly_1	prokka	gene	314432	315013	.	+	.	ID=assembly_00355_gene;Name=yceD_1;gene=yceD_1;locus_tag=assembly_00355
gnl|Prokka|assembly_1	Prodigal:2.6	CDS	315048	315626	.	+	0	ID=assembly_00356;Parent=assembly_00356_gene;Name=yceD_2;dbxref=COG:COG2310;gene=yceD_2;inference=ab initio prediction:Prodigal:2.6,similar to AA sequence:UniProtKB:P80875;locus_tag=assembly_00356;product=General stress protein 16U;protein_id=gnl|Prokka|assembly_00356
gnl|Prokka|assembly_1	prokka	gene	315048	315626	.	+	.	ID=assembly_00356_gene;Name=yceD_2;gene=yceD_2;locus_tag=assembly_00356
gnl|Prokka|assembly_1	Prodigal:2.6	CDS	315678	316451	.	+	0	ID=assembly_00357;Parent=assembly_00357_gene;inference=ab initio prediction:Prodigal:2.6,similar to AA sequence:UniProtKB:P0AEC0;locus_tag=assembly_00357;note=UPF0053 inner membrane protein YoaE;product=hypothetical protein;protein_id=gnl|Prokka|assembly_00357
gnl|Prokka|assembly_1	prokka	gene	315678	316451	.	+	.	ID=assembly_00357_gene;locus_tag=assembly_00357
gnl|Prokka|assembly_1	Prodigal:2.6	CDS	316535	318148	.	+	0	ID=assembly_00358;Parent=assembly_00358_gene;inference=ab initio prediction:Prodigal:2.6;locus_tag=assembly_00358;product=hypothetical protein;protein_id=gnl|Prokka|assembly_00358
gnl|Prokka|assembly_1	prokka	gene	316535	318148	.	+	.	ID=assembly_00358_gene;locus_tag=assembly_00358
gnl|Prokka|assembly_1	Prodigal:2.6	CDS	318164	319255	.	+	0	ID=assembly_00359;Parent=assembly_00359_gene;inference=ab initio prediction:Prodigal:2.6,similar to AA sequence:UniProtKB:P60108;locus_tag=assembly_00359;product=TelA-like protein;protein_id=gnl|Prokka|assembly_00359
gnl|Prokka|assembly_1	prokka	gene	318164	319255	.	+	.	ID=assembly_00359_gene;locus_tag=assembly_00359
gnl|Prokka|assembly_1	Prodigal:2.6	CDS	319376	320578	.	+	0	ID=assembly_00360;Parent=assembly_00360_gene;Name=naiP;gene=naiP;inference=ab initio prediction:Prodigal:2.6,similar to AA sequence:UniProtKB:O34691;locus_tag=assembly_00360;product=Putative niacin/nicotinamide transporter NaiP;protein_id=gnl|Prokka|assembly_00360
gnl|Prokka|assembly_1	prokka	gene	319376	320578	.	+	.	ID=assembly_00360_gene;Name=naiP;gene=naiP;locus_tag=assembly_00360
gnl|Prokka|assembly_1	Infernal:1.1	misc_RNA	320663	320729	.	+	.	ID=assembly_00361;Parent=assembly_00361_gene;inference=COORDINATES:profile:Infernal:1.1;locus_tag=assembly_00361;product=Bacillaceae-1
gnl|Prokka|assembly_1	prokka	gene	320663	320729	.	+	.	ID=assembly_00361_gene;locus_tag=assembly_00361
gnl|Prokka|assembly_1	Prodigal:2.6	CDS	320869	322041	.	-	0	ID=assembly_00362;Parent=assembly_00362_gene;Name=pbuE_2;dbxref=COG:COG2814;gene=pbuE_2;inference=ab initio prediction:Prodigal:2.6,similar to AA sequence:UniProtKB:Q0GQS6;locus_tag=assembly_00362;product=Purine efflux pump PbuE;protein_id=gnl|Prokka|assembly_00362
gnl|Prokka|assembly_1	prokka	gene	320869	322041	.	-	.	ID=assembly_00362_gene;Name=pbuE_2;gene=pbuE_2;locus_tag=assembly_00362
gnl|Prokka|assembly_1	Prodigal:2.6	CDS	322106	322393	.	-	0	ID=assembly_00363;Parent=assembly_00363_gene;Name=sdpR;dbxref=COG:COG0640;gene=sdpR;inference=ab initio prediction:Prodigal:2.6,similar to AA sequence:UniProtKB:O32242;locus_tag=assembly_00363;product=Transcriptional repressor SdpR;protein_id=gnl|Prokka|assembly_00363
gnl|Prokka|assembly_1	prokka	gene	322106	322393	.	-	.	ID=assembly_00363_gene;Name=sdpR;gene=sdpR;locus_tag=assembly_00363
gnl|Prokka|assembly_1	Prodigal:2.6	CDS	322698	323954	.	+	0	ID=assembly_00364;Parent=assembly_00364_gene;eC_number=3.6.3.32;Name=opuAA;dbxref=COG:COG4175;gene=opuAA;inference=ab initio prediction:Prodigal:2.6,similar to AA sequence:UniProtKB:P46920;locus_tag=assembly_00364;product=Glycine betaine transport ATP-binding protein OpuAA;protein_id=gnl|Prokka|assembly_00364
gnl|Prokka|assembly_1	prokka	gene	322698	323954	.	+	.	ID=assembly_00364_gene;Name=opuAA;gene=opuAA;locus_tag=assembly_00364
gnl|Prokka|assembly_1	Prodigal:2.6	CDS	323956	324804	.	+	0	ID=assembly_00365;Parent=assembly_00365_gene;Name=opuAB;dbxref=COG:COG4176;gene=opuAB;inference=ab initio prediction:Prodigal:2.6,similar to AA sequence:UniProtKB:P46921;locus_tag=assembly_00365;product=Glycine betaine transport system permease protein OpuAB;protein_id=gnl|Prokka|assembly_00365
gnl|Prokka|assembly_1	prokka	gene	323956	324804	.	+	.	ID=assembly_00365_gene;Name=opuAB;gene=opuAB;locus_tag=assembly_00365
gnl|Prokka|assembly_1	Prodigal:2.6	CDS	324804	325685	.	+	0	ID=assembly_00366;Parent=assembly_00366_gene;Name=opuAC;dbxref=COG:COG2113;gene=opuAC;inference=ab initio prediction:Prodigal:2.6,similar to AA sequence:UniProtKB:P46922;locus_tag=assembly_00366;product=Glycine betaine-binding protein OpuAC;protein_id=gnl|Prokka|assembly_00366
gnl|Prokka|assembly_1	prokka	gene	324804	325685	.	+	.	ID=assembly_00366_gene;Name=opuAC;gene=opuAC;locus_tag=assembly_00366
gnl|Prokka|assembly_1	Prodigal:2.6	CDS	325723	326874	.	-	0	ID=assembly_00367;Parent=assembly_00367_gene;eC_number=3.-.-.-;Name=yxeP_1;dbxref=COG:COG1473;gene=yxeP_1;inference=ab initio prediction:Prodigal:2.6,similar to AA sequence:UniProtKB:P54955;locus_tag=assembly_00367;product=putative hydrolase YxeP;protein_id=gnl|Prokka|assembly_00367
gnl|Prokka|assembly_1	prokka	gene	325723	326874	.	-	.	ID=assembly_00367_gene;Name=yxeP_1;gene=yxeP_1;locus_tag=assembly_00367
gnl|Prokka|assembly_1	Prodigal:2.6	CDS	327024	328457	.	+	0	ID=assembly_00368;Parent=assembly_00368_gene;inference=ab initio prediction:Prodigal:2.6;locus_tag=assembly_00368;product=hypothetical protein;protein_id=gnl|Prokka|assembly_00368
gnl|Prokka|assembly_1	prokka	gene	327024	328457	.	+	.	ID=assembly_00368_gene;locus_tag=assembly_00368
gnl|Prokka|assembly_1	Prodigal:2.6	CDS	328573	329064	.	+	0	ID=assembly_00369;Parent=assembly_00369_gene;inference=ab initio prediction:Prodigal:2.6;locus_tag=assembly_00369;product=hypothetical protein;protein_id=gnl|Prokka|assembly_00369
gnl|Prokka|assembly_1	prokka	gene	328573	329064	.	+	.	ID=assembly_00369_gene;locus_tag=assembly_00369
gnl|Prokka|assembly_1	Prodigal:2.6	CDS	329323	331302	.	+	0	ID=assembly_00370;Parent=assembly_00370_gene;eC_number=3.2.1.1;Name=amyE;gene=amyE;inference=ab initio prediction:Prodigal:2.6,similar to AA sequence:UniProtKB:P00691;locus_tag=assembly_00370;product=Alpha-amylase;protein_id=gnl|Prokka|assembly_00370
gnl|Prokka|assembly_1	prokka	gene	329323	331302	.	+	.	ID=assembly_00370_gene;Name=amyE;gene=amyE;locus_tag=assembly_00370
gnl|Prokka|assembly_1	Prodigal:2.6	CDS	331479	332444	.	+	0	ID=assembly_00371;Parent=assembly_00371_gene;eC_number=1.1.1.27;Name=ldh_1;dbxref=COG:COG0039;gene=ldh_1;inference=ab initio prediction:Prodigal:2.6,similar to AA sequence:UniProtKB:P13714;locus_tag=assembly_00371;product=L-lactate dehydrogenase;protein_id=gnl|Prokka|assembly_00371
gnl|Prokka|assembly_1	prokka	gene	331479	332444	.	+	.	ID=assembly_00371_gene;Name=ldh_1;gene=ldh_1;locus_tag=assembly_00371
gnl|Prokka|assembly_1	Prodigal:2.6	CDS	332476	334101	.	+	0	ID=assembly_00372;Parent=assembly_00372_gene;Name=lctP;dbxref=COG:COG1620;gene=lctP;inference=ab initio prediction:Prodigal:2.6,similar to AA sequence:UniProtKB:P55910;locus_tag=assembly_00372;product=L-lactate permease;protein_id=gnl|Prokka|assembly_00372
gnl|Prokka|assembly_1	prokka	gene	332476	334101	.	+	.	ID=assembly_00372_gene;Name=lctP;gene=lctP;locus_tag=assembly_00372
gnl|Prokka|assembly_1	Prodigal:2.6	CDS	334146	335684	.	-	0	ID=assembly_00373;Parent=assembly_00373_gene;Name=bmr3_1;gene=bmr3_1;inference=ab initio prediction:Prodigal:2.6,similar to AA sequence:UniProtKB:P96712;locus_tag=assembly_00373;product=Multidrug resistance protein 3;protein_id=gnl|Prokka|assembly_00373
gnl|Prokka|assembly_1	prokka	gene	334146	335684	.	-	.	ID=assembly_00373_gene;Name=bmr3_1;gene=bmr3_1;locus_tag=assembly_00373
gnl|Prokka|assembly_1	Prodigal:2.6	CDS	335797	336261	.	+	0	ID=assembly_00374;Parent=assembly_00374_gene;Name=mhqR_2;dbxref=COG:COG1846;gene=mhqR_2;inference=ab initio prediction:Prodigal:2.6,similar to AA sequence:UniProtKB:O31672;locus_tag=assembly_00374;product=HTH-type transcriptional regulator MhqR;protein_id=gnl|Prokka|assembly_00374
gnl|Prokka|assembly_1	prokka	gene	335797	336261	.	+	.	ID=assembly_00374_gene;Name=mhqR_2;gene=mhqR_2;locus_tag=assembly_00374
gnl|Prokka|assembly_1	Prodigal:2.6	CDS	336335	336964	.	+	0	ID=assembly_00375;Parent=assembly_00375_gene;inference=ab initio prediction:Prodigal:2.6;locus_tag=assembly_00375;product=hypothetical protein;protein_id=gnl|Prokka|assembly_00375
gnl|Prokka|assembly_1	prokka	gene	336335	336964	.	+	.	ID=assembly_00375_gene;locus_tag=assembly_00375
gnl|Prokka|assembly_1	Prodigal:2.6	CDS	337034	337795	.	+	0	ID=assembly_00376;Parent=assembly_00376_gene;inference=ab initio prediction:Prodigal:2.6;locus_tag=assembly_00376;product=hypothetical protein;protein_id=gnl|Prokka|assembly_00376
gnl|Prokka|assembly_1	prokka	gene	337034	337795	.	+	.	ID=assembly_00376_gene;locus_tag=assembly_00376
gnl|Prokka|assembly_1	Prodigal:2.6	CDS	337797	339137	.	-	0	ID=assembly_00377;Parent=assembly_00377_gene;Name=aroP;dbxref=COG:COG1113;gene=aroP;inference=ab initio prediction:Prodigal:2.6,similar to AA sequence:UniProtKB:P15993;locus_tag=assembly_00377;product=Aromatic amino acid transport protein AroP;protein_id=gnl|Prokka|assembly_00377
gnl|Prokka|assembly_1	prokka	gene	337797	339137	.	-	.	ID=assembly_00377_gene;Name=aroP;gene=aroP;locus_tag=assembly_00377
gnl|Prokka|assembly_1	Prodigal:2.6	CDS	339267	339863	.	+	0	ID=assembly_00378;Parent=assembly_00378_gene;inference=ab initio prediction:Prodigal:2.6;locus_tag=assembly_00378;product=hypothetical protein;protein_id=gnl|Prokka|assembly_00378
gnl|Prokka|assembly_1	prokka	gene	339267	339863	.	+	.	ID=assembly_00378_gene;locus_tag=assembly_00378
gnl|Prokka|assembly_1	Prodigal:2.6	CDS	339993	340811	.	+	0	ID=assembly_00379;Parent=assembly_00379_gene;eC_number=6.3.1.5;Name=nadE;dbxref=COG:COG0171;gene=nadE;inference=ab initio prediction:Prodigal:2.6,similar to AA sequence:UniProtKB:P08164;locus_tag=assembly_00379;product=NH(3)-dependent NAD(+) synthetase;protein_id=gnl|Prokka|assembly_00379
gnl|Prokka|assembly_1	prokka	gene	339993	340811	.	+	.	ID=assembly_00379_gene;Name=nadE;gene=nadE;locus_tag=assembly_00379
gnl|Prokka|assembly_1	Prodigal:2.6	CDS	340861	341454	.	-	0	ID=assembly_00380;Parent=assembly_00380_gene;Name=tmrB;gene=tmrB;inference=ab initio prediction:Prodigal:2.6,similar to AA sequence:UniProtKB:P12921;locus_tag=assembly_00380;product=Tunicamycin resistance protein;protein_id=gnl|Prokka|assembly_00380
gnl|Prokka|assembly_1	prokka	gene	340861	341454	.	-	.	ID=assembly_00380_gene;Name=tmrB;gene=tmrB;locus_tag=assembly_00380
gnl|Prokka|assembly_1	Prodigal:2.6	CDS	341542	341637	.	+	0	ID=assembly_00381;Parent=assembly_00381_gene;inference=ab initio prediction:Prodigal:2.6;locus_tag=assembly_00381;product=hypothetical protein;protein_id=gnl|Prokka|assembly_00381
gnl|Prokka|assembly_1	prokka	gene	341542	341637	.	+	.	ID=assembly_00381_gene;locus_tag=assembly_00381
gnl|Prokka|assembly_1	Prodigal:2.6	CDS	341731	342291	.	+	0	ID=assembly_00382;Parent=assembly_00382_gene;eC_number=2.7.1.71;Name=aroK_1;dbxref=COG:COG0703;gene=aroK_1;inference=ab initio prediction:Prodigal:2.6,similar to AA sequence:UniProtKB:O67925;locus_tag=assembly_00382;product=Shikimate kinase;protein_id=gnl|Prokka|assembly_00382
gnl|Prokka|assembly_1	prokka	gene	341731	342291	.	+	.	ID=assembly_00382_gene;Name=aroK_1;gene=aroK_1;locus_tag=assembly_00382
gnl|Prokka|assembly_1	Prodigal:2.6	CDS	342319	343080	.	-	0	ID=assembly_00383;Parent=assembly_00383_gene;eC_number=2.1.1.-;Name=ycgJ;gene=ycgJ;inference=ab initio prediction:Prodigal:2.6,similar to AA sequence:UniProtKB:O31474;locus_tag=assembly_00383;product=putative methyltransferase YcgJ;protein_id=gnl|Prokka|assembly_00383
gnl|Prokka|assembly_1	prokka	gene	342319	343080	.	-	.	ID=assembly_00383_gene;Name=ycgJ;gene=ycgJ;locus_tag=assembly_00383
gnl|Prokka|assembly_1	Prodigal:2.6	CDS	343198	344172	.	+	0	ID=assembly_00384;Parent=assembly_00384_gene;Name=oxyR;gene=oxyR;inference=ab initio prediction:Prodigal:2.6,similar to AA sequence:UniProtKB:P0ACQ4;locus_tag=assembly_00384;product=Hydrogen peroxide-inducible genes activator;protein_id=gnl|Prokka|assembly_00384
gnl|Prokka|assembly_1	prokka	gene	343198	344172	.	+	.	ID=assembly_00384_gene;Name=oxyR;gene=oxyR;locus_tag=assembly_00384
gnl|Prokka|assembly_1	Prodigal:2.6	CDS	344244	345200	.	+	0	ID=assembly_00385;Parent=assembly_00385_gene;eC_number=3.1.1.41;Name=cah;dbxref=COG:COG3458;gene=cah;inference=ab initio prediction:Prodigal:2.6,similar to AA sequence:UniProtKB:P94388;locus_tag=assembly_00385;product=Cephalosporin-C deacetylase;protein_id=gnl|Prokka|assembly_00385
gnl|Prokka|assembly_1	prokka	gene	344244	345200	.	+	.	ID=assembly_00385_gene;Name=cah;gene=cah;locus_tag=assembly_00385
gnl|Prokka|assembly_1	Prodigal:2.6	CDS	345284	346066	.	+	0	ID=assembly_00386;Parent=assembly_00386_gene;inference=ab initio prediction:Prodigal:2.6;locus_tag=assembly_00386;product=hypothetical protein;protein_id=gnl|Prokka|assembly_00386
gnl|Prokka|assembly_1	prokka	gene	345284	346066	.	+	.	ID=assembly_00386_gene;locus_tag=assembly_00386
gnl|Prokka|assembly_1	Prodigal:2.6	CDS	346255	347166	.	+	0	ID=assembly_00387;Parent=assembly_00387_gene;eC_number=1.5.5.2;Name=putB;dbxref=COG:COG0506;gene=putB;inference=ab initio prediction:Prodigal:2.6,similar to AA sequence:UniProtKB:P94390;locus_tag=assembly_00387;product=Proline dehydrogenase 2;protein_id=gnl|Prokka|assembly_00387
gnl|Prokka|assembly_1	prokka	gene	346255	347166	.	+	.	ID=assembly_00387_gene;Name=putB;gene=putB;locus_tag=assembly_00387
gnl|Prokka|assembly_1	Prodigal:2.6	CDS	347183	348730	.	+	0	ID=assembly_00388;Parent=assembly_00388_gene;eC_number=1.2.1.88;Name=putC;dbxref=COG:COG1012;gene=putC;inference=ab initio prediction:Prodigal:2.6,similar to AA sequence:UniProtKB:P94391;locus_tag=assembly_00388;product=1-pyrroline-5-carboxylate dehydrogenase 2;protein_id=gnl|Prokka|assembly_00388
gnl|Prokka|assembly_1	prokka	gene	347183	348730	.	+	.	ID=assembly_00388_gene;Name=putC;gene=putC;locus_tag=assembly_00388
gnl|Prokka|assembly_1	Prodigal:2.6	CDS	348926	350275	.	+	0	ID=assembly_00389;Parent=assembly_00389_gene;Name=putP;dbxref=COG:COG0591;gene=putP;inference=ab initio prediction:Prodigal:2.6,similar to AA sequence:UniProtKB:P94392;locus_tag=assembly_00389;product=High-affinity proline transporter PutP;protein_id=gnl|Prokka|assembly_00389
gnl|Prokka|assembly_1	prokka	gene	348926	350275	.	+	.	ID=assembly_00389_gene;Name=putP;gene=putP;locus_tag=assembly_00389
gnl|Prokka|assembly_1	Prodigal:2.6	CDS	350428	351663	.	+	0	ID=assembly_00390;Parent=assembly_00390_gene;Name=putR_1;gene=putR_1;inference=ab initio prediction:Prodigal:2.6,similar to AA sequence:UniProtKB:P94393;locus_tag=assembly_00390;product=Proline-responsive transcriptional activator PutR;protein_id=gnl|Prokka|assembly_00390
gnl|Prokka|assembly_1	prokka	gene	350428	351663	.	+	.	ID=assembly_00390_gene;Name=putR_1;gene=putR_1;locus_tag=assembly_00390
gnl|Prokka|assembly_1	Prodigal:2.6	CDS	351700	352557	.	-	0	ID=assembly_00391;Parent=assembly_00391_gene;dbxref=COG:COG3689;inference=ab initio prediction:Prodigal:2.6,similar to AA sequence:UniProtKB:Q8DUY4;locus_tag=assembly_00391;product=Putative two-component membrane permease complex subunit SMU_746c;protein_id=gnl|Prokka|assembly_00391
gnl|Prokka|assembly_1	prokka	gene	351700	352557	.	-	.	ID=assembly_00391_gene;locus_tag=assembly_00391
gnl|Prokka|assembly_1	Prodigal:2.6	CDS	352562	353446	.	-	0	ID=assembly_00392;Parent=assembly_00392_gene;dbxref=COG:COG0701;inference=ab initio prediction:Prodigal:2.6,similar to AA sequence:UniProtKB:Q8DUY3;locus_tag=assembly_00392;product=Putative two-component membrane permease complex subunit SMU_747c;protein_id=gnl|Prokka|assembly_00392
gnl|Prokka|assembly_1	prokka	gene	352562	353446	.	-	.	ID=assembly_00392_gene;locus_tag=assembly_00392
gnl|Prokka|assembly_1	Prodigal:2.6	CDS	353546	354400	.	-	0	ID=assembly_00393;Parent=assembly_00393_gene;eC_number=3.7.1.8;Name=bphD;dbxref=COG:COG0596;gene=bphD;inference=ab initio prediction:Prodigal:2.6,similar to AA sequence:UniProtKB:P47229;locus_tag=assembly_00393;product=2-hydroxy-6-oxo-6-phenylhexa-2%2C4-dienoate hydrolase;protein_id=gnl|Prokka|assembly_00393
gnl|Prokka|assembly_1	prokka	gene	353546	354400	.	-	.	ID=assembly_00393_gene;Name=bphD;gene=bphD;locus_tag=assembly_00393
gnl|Prokka|assembly_1	Prodigal:2.6	CDS	354555	355565	.	+	0	ID=assembly_00394;Parent=assembly_00394_gene;eC_number=1.18.1.2;Name=yumC_1;dbxref=COG:COG0492;gene=yumC_1;inference=ab initio prediction:Prodigal:2.6,similar to AA sequence:UniProtKB:O05268;locus_tag=assembly_00394;product=Ferredoxin--NADP reductase 2;protein_id=gnl|Prokka|assembly_00394
gnl|Prokka|assembly_1	prokka	gene	354555	355565	.	+	.	ID=assembly_00394_gene;Name=yumC_1;gene=yumC_1;locus_tag=assembly_00394
gnl|Prokka|assembly_1	Prodigal:2.6	CDS	355597	357042	.	-	0	ID=assembly_00395;Parent=assembly_00395_gene;eC_number=2.1.1.107;Name=nasF;dbxref=COG:COG0007;gene=nasF;inference=ab initio prediction:Prodigal:2.6,similar to AA sequence:UniProtKB:P42437;locus_tag=assembly_00395;product=Uroporphyrinogen-III C-methyltransferase;protein_id=gnl|Prokka|assembly_00395
gnl|Prokka|assembly_1	prokka	gene	355597	357042	.	-	.	ID=assembly_00395_gene;Name=nasF;gene=nasF;locus_tag=assembly_00395
gnl|Prokka|assembly_1	Prodigal:2.6	CDS	357109	357429	.	-	0	ID=assembly_00396;Parent=assembly_00396_gene;eC_number=1.7.1.4;Name=nasE;dbxref=COG:COG2146;gene=nasE;inference=ab initio prediction:Prodigal:2.6,similar to AA sequence:UniProtKB:P42436;locus_tag=assembly_00396;product=Assimilatory nitrite reductase [NAD(P)H] small subunit;protein_id=gnl|Prokka|assembly_00396
gnl|Prokka|assembly_1	prokka	gene	357109	357429	.	-	.	ID=assembly_00396_gene;Name=nasE;gene=nasE;locus_tag=assembly_00396
gnl|Prokka|assembly_1	Prodigal:2.6	CDS	357461	359878	.	-	0	ID=assembly_00397;Parent=assembly_00397_gene;eC_number=1.7.1.4;Name=nasD;dbxref=COG:COG1251;gene=nasD;inference=ab initio prediction:Prodigal:2.6,similar to AA sequence:UniProtKB:P42435;locus_tag=assembly_00397;product=Nitrite reductase [NAD(P)H];protein_id=gnl|Prokka|assembly_00397
gnl|Prokka|assembly_1	prokka	gene	357461	359878	.	-	.	ID=assembly_00397_gene;Name=nasD;gene=nasD;locus_tag=assembly_00397
gnl|Prokka|assembly_1	Prodigal:2.6	CDS	359999	362131	.	-	0	ID=assembly_00398;Parent=assembly_00398_gene;eC_number=1.7.99.4;Name=nasC;dbxref=COG:COG0243;gene=nasC;inference=ab initio prediction:Prodigal:2.6,similar to AA sequence:UniProtKB:P42434;locus_tag=assembly_00398;product=Assimilatory nitrate reductase catalytic subunit;protein_id=gnl|Prokka|assembly_00398
gnl|Prokka|assembly_1	prokka	gene	359999	362131	.	-	.	ID=assembly_00398_gene;Name=nasC;gene=nasC;locus_tag=assembly_00398
gnl|Prokka|assembly_1	Prodigal:2.6	CDS	362138	364453	.	-	0	ID=assembly_00399;Parent=assembly_00399_gene;Name=nasB;dbxref=COG:COG1251;gene=nasB;inference=ab initio prediction:Prodigal:2.6,similar to AA sequence:UniProtKB:P42433;locus_tag=assembly_00399;product=Assimilatory nitrate reductase electron transfer subunit;protein_id=gnl|Prokka|assembly_00399
gnl|Prokka|assembly_1	prokka	gene	362138	364453	.	-	.	ID=assembly_00399_gene;Name=nasB;gene=nasB;locus_tag=assembly_00399
gnl|Prokka|assembly_1	Prodigal:2.6	CDS	364633	365838	.	+	0	ID=assembly_00400;Parent=assembly_00400_gene;Name=nasA;gene=nasA;inference=ab initio prediction:Prodigal:2.6,similar to AA sequence:UniProtKB:P42432;locus_tag=assembly_00400;product=Nitrate transporter;protein_id=gnl|Prokka|assembly_00400
gnl|Prokka|assembly_1	prokka	gene	364633	365838	.	+	.	ID=assembly_00400_gene;Name=nasA;gene=nasA;locus_tag=assembly_00400
gnl|Prokka|assembly_1	Prodigal:2.6	CDS	365955	366869	.	+	0	ID=assembly_00401;Parent=assembly_00401_gene;eC_number=3.5.4.16;Name=folE2;gene=folE2;inference=ab initio prediction:Prodigal:2.6,similar to AA sequence:UniProtKB:P94398;locus_tag=assembly_00401;product=GTP cyclohydrolase FolE2;protein_id=gnl|Prokka|assembly_00401
gnl|Prokka|assembly_1	prokka	gene	365955	366869	.	+	.	ID=assembly_00401_gene;Name=folE2;gene=folE2;locus_tag=assembly_00401
gnl|Prokka|assembly_1	Prodigal:2.6	CDS	366866	367450	.	+	0	ID=assembly_00402;Parent=assembly_00402_gene;eC_number=2.-.-.-;Name=yciB;dbxref=COG:COG1376;gene=yciB;inference=ab initio prediction:Prodigal:2.6,similar to AA sequence:UniProtKB:C0SP99;locus_tag=assembly_00402;product=Putative L%2CD-transpeptidase YciB;protein_id=gnl|Prokka|assembly_00402
gnl|Prokka|assembly_1	prokka	gene	366866	367450	.	+	.	ID=assembly_00402_gene;Name=yciB;gene=yciB;locus_tag=assembly_00402
gnl|Prokka|assembly_1	Prodigal:2.6	CDS	367882	369075	.	+	0	ID=assembly_00403;Parent=assembly_00403_gene;Name=yciC;dbxref=COG:COG0523;gene=yciC;inference=ab initio prediction:Prodigal:2.6,similar to AA sequence:UniProtKB:P94400;locus_tag=assembly_00403;product=Putative metal chaperone YciC;protein_id=gnl|Prokka|assembly_00403
gnl|Prokka|assembly_1	prokka	gene	367882	369075	.	+	.	ID=assembly_00403_gene;Name=yciC;gene=yciC;locus_tag=assembly_00403
gnl|Prokka|assembly_1	Prodigal:2.6	CDS	369124	369813	.	-	0	ID=assembly_00404;Parent=assembly_00404_gene;Name=yecS;dbxref=COG:COG0765;gene=yecS;inference=ab initio prediction:Prodigal:2.6,similar to AA sequence:UniProtKB:P0AFT2;locus_tag=assembly_00404;product=L-cystine transport system permease protein YecS;protein_id=gnl|Prokka|assembly_00404
gnl|Prokka|assembly_1	prokka	gene	369124	369813	.	-	.	ID=assembly_00404_gene;Name=yecS;gene=yecS;locus_tag=assembly_00404
gnl|Prokka|assembly_1	Prodigal:2.6	CDS	369814	370677	.	-	0	ID=assembly_00405;Parent=assembly_00405_gene;Name=yckB;dbxref=COG:COG0834;gene=yckB;inference=ab initio prediction:Prodigal:2.6,similar to AA sequence:UniProtKB:P42400;locus_tag=assembly_00405;product=putative ABC transporter extracellular-binding protein YckB;protein_id=gnl|Prokka|assembly_00405
gnl|Prokka|assembly_1	prokka	gene	369814	370677	.	-	.	ID=assembly_00405_gene;Name=yckB;gene=yckB;locus_tag=assembly_00405
gnl|Prokka|assembly_1	Prodigal:2.6	CDS	370849	370950	.	+	0	ID=assembly_00406;Parent=assembly_00406_gene;inference=ab initio prediction:Prodigal:2.6;locus_tag=assembly_00406;product=hypothetical protein;protein_id=gnl|Prokka|assembly_00406
gnl|Prokka|assembly_1	prokka	gene	370849	370950	.	+	.	ID=assembly_00406_gene;locus_tag=assembly_00406
gnl|Prokka|assembly_1	Prodigal:2.6	CDS	370947	371036	.	+	0	ID=assembly_00407;Parent=assembly_00407_gene;inference=ab initio prediction:Prodigal:2.6;locus_tag=assembly_00407;product=hypothetical protein;protein_id=gnl|Prokka|assembly_00407
gnl|Prokka|assembly_1	prokka	gene	370947	371036	.	+	.	ID=assembly_00407_gene;locus_tag=assembly_00407
gnl|Prokka|assembly_1	Prodigal:2.6	CDS	371055	371510	.	+	0	ID=assembly_00408;Parent=assembly_00408_gene;inference=ab initio prediction:Prodigal:2.6;locus_tag=assembly_00408;product=hypothetical protein;protein_id=gnl|Prokka|assembly_00408
gnl|Prokka|assembly_1	prokka	gene	371055	371510	.	+	.	ID=assembly_00408_gene;locus_tag=assembly_00408
gnl|Prokka|assembly_1	Prodigal:2.6	CDS	371592	371924	.	+	0	ID=assembly_00409;Parent=assembly_00409_gene;inference=ab initio prediction:Prodigal:2.6;locus_tag=assembly_00409;product=hypothetical protein;protein_id=gnl|Prokka|assembly_00409
gnl|Prokka|assembly_1	prokka	gene	371592	371924	.	+	.	ID=assembly_00409_gene;locus_tag=assembly_00409
gnl|Prokka|assembly_1	Prodigal:2.6	CDS	372115	373509	.	+	0	ID=assembly_00410;Parent=assembly_00410_gene;eC_number=3.2.1.86;Name=bglC;dbxref=COG:COG2723;gene=bglC;inference=ab initio prediction:Prodigal:2.6,similar to AA sequence:UniProtKB:P42403;locus_tag=assembly_00410;product=Aryl-phospho-beta-D-glucosidase BglC;protein_id=gnl|Prokka|assembly_00410
gnl|Prokka|assembly_1	prokka	gene	372115	373509	.	+	.	ID=assembly_00410_gene;Name=bglC;gene=bglC;locus_tag=assembly_00410
gnl|Prokka|assembly_1	Prodigal:2.6	CDS	373546	373944	.	-	0	ID=assembly_00411;Parent=assembly_00411_gene;Name=nin;gene=nin;inference=ab initio prediction:Prodigal:2.6,similar to AA sequence:UniProtKB:P12669;locus_tag=assembly_00411;product=DNA-entry nuclease inhibitor;protein_id=gnl|Prokka|assembly_00411
gnl|Prokka|assembly_1	prokka	gene	373546	373944	.	-	.	ID=assembly_00411_gene;Name=nin;gene=nin;locus_tag=assembly_00411
gnl|Prokka|assembly_1	Prodigal:2.6	CDS	373971	374420	.	-	0	ID=assembly_00412;Parent=assembly_00412_gene;eC_number=3.-.-.-;Name=nucB_1;gene=nucB_1;inference=ab initio prediction:Prodigal:2.6,similar to AA sequence:UniProtKB:P42983;locus_tag=assembly_00412;product=Sporulation-specific extracellular nuclease;protein_id=gnl|Prokka|assembly_00412
gnl|Prokka|assembly_1	prokka	gene	373971	374420	.	-	.	ID=assembly_00412_gene;Name=nucB_1;gene=nucB_1;locus_tag=assembly_00412
gnl|Prokka|assembly_1	Prodigal:2.6	CDS	374588	376309	.	-	0	ID=assembly_00413;Parent=assembly_00413_gene;Name=mcpB_1;dbxref=COG:COG0840;gene=mcpB_1;inference=ab initio prediction:Prodigal:2.6,similar to AA sequence:UniProtKB:P39215;locus_tag=assembly_00413;product=Methyl-accepting chemotaxis protein McpB;protein_id=gnl|Prokka|assembly_00413
gnl|Prokka|assembly_1	prokka	gene	374588	376309	.	-	.	ID=assembly_00413_gene;Name=mcpB_1;gene=mcpB_1;locus_tag=assembly_00413
gnl|Prokka|assembly_1	Prodigal:2.6	CDS	376420	376977	.	-	0	ID=assembly_00414;Parent=assembly_00414_gene;eC_number=5.3.1.27;Name=hxlB;dbxref=COG:COG0794;gene=hxlB;inference=ab initio prediction:Prodigal:2.6,similar to AA sequence:UniProtKB:P42404;locus_tag=assembly_00414;product=3-hexulose-6-phosphate isomerase;protein_id=gnl|Prokka|assembly_00414
gnl|Prokka|assembly_1	prokka	gene	376420	376977	.	-	.	ID=assembly_00414_gene;Name=hxlB;gene=hxlB;locus_tag=assembly_00414
gnl|Prokka|assembly_1	Prodigal:2.6	CDS	376983	377615	.	-	0	ID=assembly_00415;Parent=assembly_00415_gene;eC_number=4.1.2.43;Name=hxlA;dbxref=COG:COG0269;gene=hxlA;inference=ab initio prediction:Prodigal:2.6,similar to AA sequence:UniProtKB:P42405;locus_tag=assembly_00415;product=3-hexulose-6-phosphate synthase;protein_id=gnl|Prokka|assembly_00415
gnl|Prokka|assembly_1	prokka	gene	376983	377615	.	-	.	ID=assembly_00415_gene;Name=hxlA;gene=hxlA;locus_tag=assembly_00415
gnl|Prokka|assembly_1	Prodigal:2.6	CDS	377848	378210	.	+	0	ID=assembly_00416;Parent=assembly_00416_gene;Name=hxlR_1;dbxref=COG:COG1733;gene=hxlR_1;inference=ab initio prediction:Prodigal:2.6,similar to AA sequence:UniProtKB:P42406;locus_tag=assembly_00416;product=HTH-type transcriptional activator HxlR;protein_id=gnl|Prokka|assembly_00416
gnl|Prokka|assembly_1	prokka	gene	377848	378210	.	+	.	ID=assembly_00416_gene;Name=hxlR_1;gene=hxlR_1;locus_tag=assembly_00416
gnl|Prokka|assembly_1	Prodigal:2.6	CDS	378784	389547	.	+	0	ID=assembly_00417;Parent=assembly_00417_gene;Name=srfAA;dbxref=COG:COG0318;gene=srfAA;inference=ab initio prediction:Prodigal:2.6,similar to AA sequence:UniProtKB:P27206;locus_tag=assembly_00417;product=Surfactin synthase subunit 1;protein_id=gnl|Prokka|assembly_00417
gnl|Prokka|assembly_1	prokka	gene	378784	389547	.	+	.	ID=assembly_00417_gene;Name=srfAA;gene=srfAA;locus_tag=assembly_00417
gnl|Prokka|assembly_1	Prodigal:2.6	CDS	389560	400311	.	+	0	ID=assembly_00418;Parent=assembly_00418_gene;Name=srfAB;gene=srfAB;inference=ab initio prediction:Prodigal:2.6,similar to AA sequence:UniProtKB:Q04747;locus_tag=assembly_00418;product=Surfactin synthase subunit 2;protein_id=gnl|Prokka|assembly_00418
gnl|Prokka|assembly_1	prokka	gene	389560	400311	.	+	.	ID=assembly_00418_gene;Name=srfAB;gene=srfAB;locus_tag=assembly_00418
gnl|Prokka|assembly_1	Prodigal:2.6	CDS	400348	404175	.	+	0	ID=assembly_00419;Parent=assembly_00419_gene;Name=srfAC;dbxref=COG:COG3319;gene=srfAC;inference=ab initio prediction:Prodigal:2.6,similar to AA sequence:UniProtKB:Q08787;locus_tag=assembly_00419;product=Surfactin synthase subunit 3;protein_id=gnl|Prokka|assembly_00419
gnl|Prokka|assembly_1	prokka	gene	400348	404175	.	+	.	ID=assembly_00419_gene;Name=srfAC;gene=srfAC;locus_tag=assembly_00419
gnl|Prokka|assembly_1	Prodigal:2.6	CDS	404204	404932	.	+	0	ID=assembly_00420;Parent=assembly_00420_gene;eC_number=3.1.2.-;Name=srfAD;dbxref=COG:COG3208;gene=srfAD;inference=ab initio prediction:Prodigal:2.6,similar to AA sequence:UniProtKB:Q08788;locus_tag=assembly_00420;product=Surfactin synthase thioesterase subunit;protein_id=gnl|Prokka|assembly_00420
gnl|Prokka|assembly_1	prokka	gene	404204	404932	.	+	.	ID=assembly_00420_gene;Name=srfAD;gene=srfAD;locus_tag=assembly_00420
gnl|Prokka|assembly_1	Prodigal:2.6	CDS	405033	406259	.	+	0	ID=assembly_00421;Parent=assembly_00421_gene;Name=uhpC;dbxref=COG:COG2271;gene=uhpC;inference=ab initio prediction:Prodigal:2.6,similar to AA sequence:UniProtKB:P09836;locus_tag=assembly_00421;product=Membrane sensor protein UhpC;protein_id=gnl|Prokka|assembly_00421
gnl|Prokka|assembly_1	prokka	gene	405033	406259	.	+	.	ID=assembly_00421_gene;Name=uhpC;gene=uhpC;locus_tag=assembly_00421
gnl|Prokka|assembly_1	Prodigal:2.6	CDS	406274	406831	.	-	0	ID=assembly_00422;Parent=assembly_00422_gene;inference=ab initio prediction:Prodigal:2.6;locus_tag=assembly_00422;product=hypothetical protein;protein_id=gnl|Prokka|assembly_00422
gnl|Prokka|assembly_1	prokka	gene	406274	406831	.	-	.	ID=assembly_00422_gene;locus_tag=assembly_00422
gnl|Prokka|assembly_1	Prodigal:2.6	CDS	406885	407823	.	-	0	ID=assembly_00423;Parent=assembly_00423_gene;Name=eamA_1;dbxref=COG:COG0697;gene=eamA_1;inference=ab initio prediction:Prodigal:2.6,similar to AA sequence:UniProtKB:P31125;locus_tag=assembly_00423;product=putative amino-acid metabolite efflux pump;protein_id=gnl|Prokka|assembly_00423
gnl|Prokka|assembly_1	prokka	gene	406885	407823	.	-	.	ID=assembly_00423_gene;Name=eamA_1;gene=eamA_1;locus_tag=assembly_00423
gnl|Prokka|assembly_1	Prodigal:2.6	CDS	407947	409281	.	+	0	ID=assembly_00424;Parent=assembly_00424_gene;Name=gabR_1;dbxref=COG:COG1167;gene=gabR_1;inference=ab initio prediction:Prodigal:2.6,similar to AA sequence:UniProtKB:P94426;locus_tag=assembly_00424;product=HTH-type transcriptional regulatory protein GabR;protein_id=gnl|Prokka|assembly_00424
gnl|Prokka|assembly_1	prokka	gene	407947	409281	.	+	.	ID=assembly_00424_gene;Name=gabR_1;gene=gabR_1;locus_tag=assembly_00424
gnl|Prokka|assembly_1	Prodigal:2.6	CDS	409276	409950	.	-	0	ID=assembly_00425;Parent=assembly_00425_gene;eC_number=2.7.8.7;Name=sfp;dbxref=COG:COG2091;gene=sfp;inference=ab initio prediction:Prodigal:2.6,similar to AA sequence:UniProtKB:P39135;locus_tag=assembly_00425;product=4'-phosphopantetheinyl transferase Sfp;protein_id=gnl|Prokka|assembly_00425
gnl|Prokka|assembly_1	prokka	gene	409276	409950	.	-	.	ID=assembly_00425_gene;Name=sfp;gene=sfp;locus_tag=assembly_00425
gnl|Prokka|assembly_1	Prodigal:2.6	CDS	410055	410702	.	-	0	ID=assembly_00426;Parent=assembly_00426_gene;inference=ab initio prediction:Prodigal:2.6;locus_tag=assembly_00426;product=hypothetical protein;protein_id=gnl|Prokka|assembly_00426
gnl|Prokka|assembly_1	prokka	gene	410055	410702	.	-	.	ID=assembly_00426_gene;locus_tag=assembly_00426
gnl|Prokka|assembly_1	Prodigal:2.6	CDS	411023	411766	.	-	0	ID=assembly_00427;Parent=assembly_00427_gene;eC_number=3.6.3.-;Name=tcyC;dbxref=COG:COG1126;gene=tcyC;inference=ab initio prediction:Prodigal:2.6,similar to AA sequence:UniProtKB:P39456;locus_tag=assembly_00427;product=L-cystine import ATP-binding protein TcyC;protein_id=gnl|Prokka|assembly_00427
gnl|Prokka|assembly_1	prokka	gene	411023	411766	.	-	.	ID=assembly_00427_gene;Name=tcyC;gene=tcyC;locus_tag=assembly_00427
gnl|Prokka|assembly_1	Prodigal:2.6	CDS	411780	412484	.	-	0	ID=assembly_00428;Parent=assembly_00428_gene;Name=tcyB;dbxref=COG:COG0765;gene=tcyB;inference=ab initio prediction:Prodigal:2.6,similar to AA sequence:UniProtKB:P42200;locus_tag=assembly_00428;product=L-cystine transport system permease protein TcyB;protein_id=gnl|Prokka|assembly_00428
gnl|Prokka|assembly_1	prokka	gene	411780	412484	.	-	.	ID=assembly_00428_gene;Name=tcyB;gene=tcyB;locus_tag=assembly_00428
gnl|Prokka|assembly_1	Prodigal:2.6	CDS	412471	413277	.	-	0	ID=assembly_00429;Parent=assembly_00429_gene;Name=tcyA;dbxref=COG:COG0834;gene=tcyA;inference=ab initio prediction:Prodigal:2.6,similar to AA sequence:UniProtKB:P42199;locus_tag=assembly_00429;product=L-cystine-binding protein TcyA;protein_id=gnl|Prokka|assembly_00429
gnl|Prokka|assembly_1	prokka	gene	412471	413277	.	-	.	ID=assembly_00429_gene;Name=tcyA;gene=tcyA;locus_tag=assembly_00429
gnl|Prokka|assembly_1	Prodigal:2.6	CDS	413393	414265	.	-	0	ID=assembly_00430;Parent=assembly_00430_gene;Name=benM;gene=benM;inference=ab initio prediction:Prodigal:2.6,similar to AA sequence:UniProtKB:O68014;locus_tag=assembly_00430;product=HTH-type transcriptional regulator BenM;protein_id=gnl|Prokka|assembly_00430
gnl|Prokka|assembly_1	prokka	gene	413393	414265	.	-	.	ID=assembly_00430_gene;Name=benM;gene=benM;locus_tag=assembly_00430
gnl|Prokka|assembly_1	Prodigal:2.6	CDS	414355	414969	.	+	0	ID=assembly_00431;Parent=assembly_00431_gene;eC_number=2.5.1.129;Name=bsdB;dbxref=COG:COG0163;gene=bsdB;inference=ab initio prediction:Prodigal:2.6,similar to AA sequence:UniProtKB:P94404;locus_tag=assembly_00431;product=putative UbiX-like flavin prenyltransferase;protein_id=gnl|Prokka|assembly_00431
gnl|Prokka|assembly_1	prokka	gene	414355	414969	.	+	.	ID=assembly_00431_gene;Name=bsdB;gene=bsdB;locus_tag=assembly_00431
gnl|Prokka|assembly_1	Prodigal:2.6	CDS	414972	416393	.	+	0	ID=assembly_00432;Parent=assembly_00432_gene;eC_number=4.1.1.-;Name=bsdC;dbxref=COG:COG0043;gene=bsdC;inference=ab initio prediction:Prodigal:2.6,similar to AA sequence:UniProtKB:P94405;locus_tag=assembly_00432;product=Phenolic acid decarboxylase subunit C;protein_id=gnl|Prokka|assembly_00432
gnl|Prokka|assembly_1	prokka	gene	414972	416393	.	+	.	ID=assembly_00432_gene;Name=bsdC;gene=bsdC;locus_tag=assembly_00432
gnl|Prokka|assembly_1	Prodigal:2.6	CDS	416410	416637	.	+	0	ID=assembly_00433;Parent=assembly_00433_gene;eC_number=4.1.1.-;Name=bsdD;gene=bsdD;inference=ab initio prediction:Prodigal:2.6,similar to AA sequence:UniProtKB:C0H3U9;locus_tag=assembly_00433;product=Phenolic acid decarboxylase subunit D;protein_id=gnl|Prokka|assembly_00433
gnl|Prokka|assembly_1	prokka	gene	416410	416637	.	+	.	ID=assembly_00433_gene;Name=bsdD;gene=bsdD;locus_tag=assembly_00433
gnl|Prokka|assembly_1	Prodigal:2.6	CDS	416634	417098	.	+	0	ID=assembly_00434;Parent=assembly_00434_gene;inference=ab initio prediction:Prodigal:2.6;locus_tag=assembly_00434;product=hypothetical protein;protein_id=gnl|Prokka|assembly_00434
gnl|Prokka|assembly_1	prokka	gene	416634	417098	.	+	.	ID=assembly_00434_gene;locus_tag=assembly_00434
gnl|Prokka|assembly_1	Prodigal:2.6	CDS	417164	418009	.	+	0	ID=assembly_00435;Parent=assembly_00435_gene;eC_number=3.4.11.5;Name=pip_2;gene=pip_2;inference=ab initio prediction:Prodigal:2.6,similar to AA sequence:UniProtKB:P46541;locus_tag=assembly_00435;product=Proline iminopeptidase;protein_id=gnl|Prokka|assembly_00435
gnl|Prokka|assembly_1	prokka	gene	417164	418009	.	+	.	ID=assembly_00435_gene;Name=pip_2;gene=pip_2;locus_tag=assembly_00435
gnl|Prokka|assembly_1	Prodigal:2.6	CDS	418050	419528	.	-	0	ID=assembly_00436;Parent=assembly_00436_gene;Name=dtpT;dbxref=COG:COG3104;gene=dtpT;inference=ab initio prediction:Prodigal:2.6,similar to AA sequence:UniProtKB:P0C2U3;locus_tag=assembly_00436;product=Di-/tripeptide transporter;protein_id=gnl|Prokka|assembly_00436
gnl|Prokka|assembly_1	prokka	gene	418050	419528	.	-	.	ID=assembly_00436_gene;Name=dtpT;gene=dtpT;locus_tag=assembly_00436
gnl|Prokka|assembly_1	Prodigal:2.6	CDS	419808	421562	.	+	0	ID=assembly_00437;Parent=assembly_00437_gene;inference=ab initio prediction:Prodigal:2.6;locus_tag=assembly_00437;product=hypothetical protein;protein_id=gnl|Prokka|assembly_00437
gnl|Prokka|assembly_1	prokka	gene	419808	421562	.	+	.	ID=assembly_00437_gene;locus_tag=assembly_00437
gnl|Prokka|assembly_1	Prodigal:2.6	CDS	421577	421798	.	-	0	ID=assembly_00438;Parent=assembly_00438_gene;inference=ab initio prediction:Prodigal:2.6;locus_tag=assembly_00438;product=hypothetical protein;protein_id=gnl|Prokka|assembly_00438
gnl|Prokka|assembly_1	prokka	gene	421577	421798	.	-	.	ID=assembly_00438_gene;locus_tag=assembly_00438
gnl|Prokka|assembly_1	Prodigal:2.6	CDS	421924	423558	.	+	0	ID=assembly_00439;Parent=assembly_00439_gene;Name=gerBA_1;gene=gerBA_1;inference=ab initio prediction:Prodigal:2.6,similar to AA sequence:UniProtKB:P39569;locus_tag=assembly_00439;product=Spore germination protein B1;protein_id=gnl|Prokka|assembly_00439
gnl|Prokka|assembly_1	prokka	gene	421924	423558	.	+	.	ID=assembly_00439_gene;Name=gerBA_1;gene=gerBA_1;locus_tag=assembly_00439
gnl|Prokka|assembly_1	Prodigal:2.6	CDS	423548	424771	.	+	0	ID=assembly_00440;Parent=assembly_00440_gene;Name=gerBC_1;gene=gerBC_1;inference=ab initio prediction:Prodigal:2.6,similar to AA sequence:UniProtKB:P39571;locus_tag=assembly_00440;product=Spore germination protein B3;protein_id=gnl|Prokka|assembly_00440
gnl|Prokka|assembly_1	prokka	gene	423548	424771	.	+	.	ID=assembly_00440_gene;Name=gerBC_1;gene=gerBC_1;locus_tag=assembly_00440
gnl|Prokka|assembly_1	Prodigal:2.6	CDS	424796	425917	.	+	0	ID=assembly_00441;Parent=assembly_00441_gene;Name=yndE_1;gene=yndE_1;inference=ab initio prediction:Prodigal:2.6,similar to AA sequence:UniProtKB:O31809;locus_tag=assembly_00441;product=Spore germination protein YndE;protein_id=gnl|Prokka|assembly_00441
gnl|Prokka|assembly_1	prokka	gene	424796	425917	.	+	.	ID=assembly_00441_gene;Name=yndE_1;gene=yndE_1;locus_tag=assembly_00441
gnl|Prokka|assembly_1	Prodigal:2.6	CDS	426022	426702	.	-	0	ID=assembly_00442;Parent=assembly_00442_gene;eC_number=3.6.3.-;Name=lolD;dbxref=COG:COG1136;gene=lolD;inference=ab initio prediction:Prodigal:2.6,similar to AA sequence:UniProtKB:P75957;locus_tag=assembly_00442;product=Lipoprotein-releasing system ATP-binding protein LolD;protein_id=gnl|Prokka|assembly_00442
gnl|Prokka|assembly_1	prokka	gene	426022	426702	.	-	.	ID=assembly_00442_gene;Name=lolD;gene=lolD;locus_tag=assembly_00442
gnl|Prokka|assembly_1	Prodigal:2.6	CDS	426718	428184	.	-	0	ID=assembly_00443;Parent=assembly_00443_gene;eC_number=3.6.3.-;Name=macB;dbxref=COG:COG0577;gene=macB;inference=ab initio prediction:Prodigal:2.6,similar to AA sequence:UniProtKB:Q5MK06;locus_tag=assembly_00443;product=Macrolide export ATP-binding/permease protein MacB;protein_id=gnl|Prokka|assembly_00443
gnl|Prokka|assembly_1	prokka	gene	426718	428184	.	-	.	ID=assembly_00443_gene;Name=macB;gene=macB;locus_tag=assembly_00443
gnl|Prokka|assembly_1	Prodigal:2.6	CDS	428397	429080	.	+	0	ID=assembly_00444;Parent=assembly_00444_gene;Name=srrA_1;dbxref=COG:COG0745;gene=srrA_1;inference=ab initio prediction:Prodigal:2.6,similar to AA sequence:UniProtKB:Q5HFT0;locus_tag=assembly_00444;product=Transcriptional regulatory protein SrrA;protein_id=gnl|Prokka|assembly_00444
gnl|Prokka|assembly_1	prokka	gene	428397	429080	.	+	.	ID=assembly_00444_gene;Name=srrA_1;gene=srrA_1;locus_tag=assembly_00444
gnl|Prokka|assembly_1	Prodigal:2.6	CDS	429070	430488	.	+	0	ID=assembly_00445;Parent=assembly_00445_gene;eC_number=2.7.13.3;Name=srrB;gene=srrB;inference=ab initio prediction:Prodigal:2.6,similar to AA sequence:UniProtKB:Q5HFT1;locus_tag=assembly_00445;product=Sensor protein SrrB;protein_id=gnl|Prokka|assembly_00445
gnl|Prokka|assembly_1	prokka	gene	429070	430488	.	+	.	ID=assembly_00445_gene;Name=srrB;gene=srrB;locus_tag=assembly_00445
gnl|Prokka|assembly_1	Prodigal:2.6	CDS	430651	431799	.	+	0	ID=assembly_00446;Parent=assembly_00446_gene;eC_number=3.1.-.-;Name=rapF_1;dbxref=COG:COG0457;gene=rapF_1;inference=ab initio prediction:Prodigal:2.6,similar to AA sequence:UniProtKB:P71002;locus_tag=assembly_00446;product=Response regulator aspartate phosphatase F;protein_id=gnl|Prokka|assembly_00446
gnl|Prokka|assembly_1	prokka	gene	430651	431799	.	+	.	ID=assembly_00446_gene;Name=rapF_1;gene=rapF_1;locus_tag=assembly_00446
gnl|Prokka|assembly_1	Prodigal:2.6	CDS	431783	431905	.	+	0	ID=assembly_00447;Parent=assembly_00447_gene;Name=phrC;gene=phrC;inference=ab initio prediction:Prodigal:2.6,similar to AA sequence:UniProtKB:P94416;locus_tag=assembly_00447;product=Phosphatase RapC inhibitor;protein_id=gnl|Prokka|assembly_00447
gnl|Prokka|assembly_1	prokka	gene	431783	431905	.	+	.	ID=assembly_00447_gene;Name=phrC;gene=phrC;locus_tag=assembly_00447
gnl|Prokka|assembly_1	Prodigal:2.6	CDS	432005	432094	.	-	0	ID=assembly_00448;Parent=assembly_00448_gene;inference=ab initio prediction:Prodigal:2.6;locus_tag=assembly_00448;product=hypothetical protein;protein_id=gnl|Prokka|assembly_00448
gnl|Prokka|assembly_1	prokka	gene	432005	432094	.	-	.	ID=assembly_00448_gene;locus_tag=assembly_00448
gnl|Prokka|assembly_1	Prodigal:2.6	CDS	432176	432289	.	-	0	ID=assembly_00449;Parent=assembly_00449_gene;inference=ab initio prediction:Prodigal:2.6;locus_tag=assembly_00449;product=hypothetical protein;protein_id=gnl|Prokka|assembly_00449
gnl|Prokka|assembly_1	prokka	gene	432176	432289	.	-	.	ID=assembly_00449_gene;locus_tag=assembly_00449
gnl|Prokka|assembly_1	Prodigal:2.6	CDS	432443	433807	.	-	0	ID=assembly_00450;Parent=assembly_00450_gene;eC_number=2.7.2.4;Name=yclM;dbxref=COG:COG0527;gene=yclM;inference=ab initio prediction:Prodigal:2.6,similar to AA sequence:UniProtKB:P94417;locus_tag=assembly_00450;product=Aspartokinase 3;protein_id=gnl|Prokka|assembly_00450
gnl|Prokka|assembly_1	prokka	gene	432443	433807	.	-	.	ID=assembly_00450_gene;Name=yclM;gene=yclM;locus_tag=assembly_00450
gnl|Prokka|assembly_1	Prodigal:2.6	CDS	434192	435142	.	+	0	ID=assembly_00451;Parent=assembly_00451_gene;Name=fatD;gene=fatD;inference=ab initio prediction:Prodigal:2.6,similar to AA sequence:UniProtKB:P37738;locus_tag=assembly_00451;product=Ferric-anguibactin transport system permease protein FatD;protein_id=gnl|Prokka|assembly_00451
gnl|Prokka|assembly_1	prokka	gene	434192	435142	.	+	.	ID=assembly_00451_gene;Name=fatD;gene=fatD;locus_tag=assembly_00451
gnl|Prokka|assembly_1	Prodigal:2.6	CDS	435135	436082	.	+	0	ID=assembly_00452;Parent=assembly_00452_gene;Name=fatC;gene=fatC;inference=ab initio prediction:Prodigal:2.6,similar to AA sequence:UniProtKB:P37737;locus_tag=assembly_00452;product=Ferric-anguibactin transport system permease protein FatC;protein_id=gnl|Prokka|assembly_00452
gnl|Prokka|assembly_1	prokka	gene	435135	436082	.	+	.	ID=assembly_00452_gene;Name=fatC;gene=fatC;locus_tag=assembly_00452
gnl|Prokka|assembly_1	Prodigal:2.6	CDS	436076	436834	.	+	0	ID=assembly_00453;Parent=assembly_00453_gene;Name=yusV_1;dbxref=COG:COG1120;gene=yusV_1;inference=ab initio prediction:Prodigal:2.6,similar to AA sequence:UniProtKB:O32188;locus_tag=assembly_00453;product=putative siderophore transport system ATP-binding protein YusV;protein_id=gnl|Prokka|assembly_00453
gnl|Prokka|assembly_1	prokka	gene	436076	436834	.	+	.	ID=assembly_00453_gene;Name=yusV_1;gene=yusV_1;locus_tag=assembly_00453
gnl|Prokka|assembly_1	Prodigal:2.6	CDS	436856	437809	.	+	0	ID=assembly_00454;Parent=assembly_00454_gene;Name=yclQ;dbxref=COG:COG4607;gene=yclQ;inference=ab initio prediction:Prodigal:2.6,similar to AA sequence:UniProtKB:P94421;locus_tag=assembly_00454;product=putative ABC transporter solute-binding protein YclQ;protein_id=gnl|Prokka|assembly_00454
gnl|Prokka|assembly_1	prokka	gene	436856	437809	.	+	.	ID=assembly_00454_gene;Name=yclQ;gene=yclQ;locus_tag=assembly_00454
gnl|Prokka|assembly_1	Prodigal:2.6	CDS	437856	439274	.	-	0	ID=assembly_00455;Parent=assembly_00455_gene;Name=emrY_2;gene=emrY_2;inference=ab initio prediction:Prodigal:2.6,similar to AA sequence:UniProtKB:P52600;locus_tag=assembly_00455;product=putative multidrug resistance protein EmrY;protein_id=gnl|Prokka|assembly_00455
gnl|Prokka|assembly_1	prokka	gene	437856	439274	.	-	.	ID=assembly_00455_gene;Name=emrY_2;gene=emrY_2;locus_tag=assembly_00455
gnl|Prokka|assembly_1	Prodigal:2.6	CDS	439294	440172	.	-	0	ID=assembly_00456;Parent=assembly_00456_gene;inference=ab initio prediction:Prodigal:2.6;locus_tag=assembly_00456;product=hypothetical protein;protein_id=gnl|Prokka|assembly_00456
gnl|Prokka|assembly_1	prokka	gene	439294	440172	.	-	.	ID=assembly_00456_gene;locus_tag=assembly_00456
gnl|Prokka|assembly_1	Prodigal:2.6	CDS	440336	441085	.	-	0	ID=assembly_00457;Parent=assembly_00457_gene;eC_number=1.5.1.39;Name=nfrA2;dbxref=COG:COG0778;gene=nfrA2;inference=ab initio prediction:Prodigal:2.6,similar to AA sequence:UniProtKB:P94424;locus_tag=assembly_00457;product=FMN reductase [NAD(P)H];protein_id=gnl|Prokka|assembly_00457
gnl|Prokka|assembly_1	prokka	gene	440336	441085	.	-	.	ID=assembly_00457_gene;Name=nfrA2;gene=nfrA2;locus_tag=assembly_00457
gnl|Prokka|assembly_1	Prodigal:2.6	CDS	441102	441389	.	-	0	ID=assembly_00458;Parent=assembly_00458_gene;eC_number=1.-.-.-;Name=ycnE;dbxref=COG:COG1359;gene=ycnE;inference=ab initio prediction:Prodigal:2.6,similar to AA sequence:UniProtKB:P94425;locus_tag=assembly_00458;product=Putative monooxygenase YcnE;protein_id=gnl|Prokka|assembly_00458
gnl|Prokka|assembly_1	prokka	gene	441102	441389	.	-	.	ID=assembly_00458_gene;Name=ycnE;gene=ycnE;locus_tag=assembly_00458
gnl|Prokka|assembly_1	Prodigal:2.6	CDS	441529	441843	.	+	0	ID=assembly_00459;Parent=assembly_00459_gene;Name=ziaR;gene=ziaR;inference=ab initio prediction:Prodigal:2.6,similar to AA sequence:UniProtKB:Q55940;locus_tag=assembly_00459;product=Transcriptional repressor SmtB ;protein_id=gnl|Prokka|assembly_00459
gnl|Prokka|assembly_1	prokka	gene	441529	441843	.	+	.	ID=assembly_00459_gene;Name=ziaR;gene=ziaR;locus_tag=assembly_00459
gnl|Prokka|assembly_1	Prodigal:2.6	CDS	441845	443284	.	-	0	ID=assembly_00460;Parent=assembly_00460_gene;Name=gabR_2;dbxref=COG:COG1167;gene=gabR_2;inference=ab initio prediction:Prodigal:2.6,similar to AA sequence:UniProtKB:P94426;locus_tag=assembly_00460;product=HTH-type transcriptional regulatory protein GabR;protein_id=gnl|Prokka|assembly_00460
gnl|Prokka|assembly_1	prokka	gene	441845	443284	.	-	.	ID=assembly_00460_gene;Name=gabR_2;gene=gabR_2;locus_tag=assembly_00460
gnl|Prokka|assembly_1	Prodigal:2.6	CDS	443390	444700	.	+	0	ID=assembly_00461;Parent=assembly_00461_gene;eC_number=2.6.1.48;Name=davT;dbxref=COG:COG0160;gene=davT;inference=ab initio prediction:Prodigal:2.6,similar to AA sequence:UniProtKB:Q9I6M4;locus_tag=assembly_00461;product=5-aminovalerate aminotransferase DavT;protein_id=gnl|Prokka|assembly_00461
gnl|Prokka|assembly_1	prokka	gene	443390	444700	.	+	.	ID=assembly_00461_gene;Name=davT;gene=davT;locus_tag=assembly_00461
gnl|Prokka|assembly_1	Prodigal:2.6	CDS	444769	446157	.	+	0	ID=assembly_00462;Parent=assembly_00462_gene;eC_number=1.2.1.79;Name=gabD;dbxref=COG:COG1012;gene=gabD;inference=ab initio prediction:Prodigal:2.6,similar to AA sequence:UniProtKB:P94428;locus_tag=assembly_00462;product=Succinate-semialdehyde dehydrogenase [NADP(+)];protein_id=gnl|Prokka|assembly_00462
gnl|Prokka|assembly_1	prokka	gene	444769	446157	.	+	.	ID=assembly_00462_gene;Name=gabD;gene=gabD;locus_tag=assembly_00462
gnl|Prokka|assembly_1	Prodigal:2.6	CDS	446280	447143	.	+	0	ID=assembly_00463;Parent=assembly_00463_gene;Name=glcU;dbxref=COG:COG4975;gene=glcU;inference=ab initio prediction:Prodigal:2.6,similar to AA sequence:UniProtKB:P40420;locus_tag=assembly_00463;product=Glucose uptake protein GlcU;protein_id=gnl|Prokka|assembly_00463
gnl|Prokka|assembly_1	prokka	gene	446280	447143	.	+	.	ID=assembly_00463_gene;Name=glcU;gene=glcU;locus_tag=assembly_00463
gnl|Prokka|assembly_1	Prodigal:2.6	CDS	447163	447948	.	+	0	ID=assembly_00464;Parent=assembly_00464_gene;eC_number=1.1.1.47;Name=gdh;dbxref=COG:COG1028;gene=gdh;inference=ab initio prediction:Prodigal:2.6,similar to AA sequence:UniProtKB:P12310;locus_tag=assembly_00464;product=Glucose 1-dehydrogenase;protein_id=gnl|Prokka|assembly_00464
gnl|Prokka|assembly_1	prokka	gene	447163	447948	.	+	.	ID=assembly_00464_gene;Name=gdh;gene=gdh;locus_tag=assembly_00464
gnl|Prokka|assembly_1	Prodigal:2.6	CDS	447993	448607	.	-	0	ID=assembly_00465;Parent=assembly_00465_gene;Name=ycnI;dbxref=COG:COG4549;gene=ycnI;inference=ab initio prediction:Prodigal:2.6,similar to AA sequence:UniProtKB:P94431;locus_tag=assembly_00465;product=putative protein YcnI;protein_id=gnl|Prokka|assembly_00465
gnl|Prokka|assembly_1	prokka	gene	447993	448607	.	-	.	ID=assembly_00465_gene;Name=ycnI;gene=ycnI;locus_tag=assembly_00465
gnl|Prokka|assembly_1	Prodigal:2.6	CDS	448620	450245	.	-	0	ID=assembly_00466;Parent=assembly_00466_gene;Name=ycnJ;dbxref=COG:COG1276;gene=ycnJ;inference=ab initio prediction:Prodigal:2.6,similar to AA sequence:UniProtKB:C0SP95;locus_tag=assembly_00466;product=Copper transport protein YcnJ;protein_id=gnl|Prokka|assembly_00466
gnl|Prokka|assembly_1	prokka	gene	448620	450245	.	-	.	ID=assembly_00466_gene;Name=ycnJ;gene=ycnJ;locus_tag=assembly_00466
gnl|Prokka|assembly_1	Prodigal:2.6	CDS	450280	450852	.	-	0	ID=assembly_00467;Parent=assembly_00467_gene;Name=ycnK;dbxref=COG:COG1349;gene=ycnK;inference=ab initio prediction:Prodigal:2.6,similar to AA sequence:UniProtKB:P94433;locus_tag=assembly_00467;product=HTH-type transcriptional repressor YcnK;protein_id=gnl|Prokka|assembly_00467
gnl|Prokka|assembly_1	prokka	gene	450280	450852	.	-	.	ID=assembly_00467_gene;Name=ycnK;gene=ycnK;locus_tag=assembly_00467
gnl|Prokka|assembly_1	Prodigal:2.6	CDS	451017	451370	.	+	0	ID=assembly_00468;Parent=assembly_00468_gene;Name=ycnL;gene=ycnL;inference=ab initio prediction:Prodigal:2.6,similar to AA sequence:UniProtKB:P94434;locus_tag=assembly_00468;product=putative protein YcnL;protein_id=gnl|Prokka|assembly_00468
gnl|Prokka|assembly_1	prokka	gene	451017	451370	.	+	.	ID=assembly_00468_gene;Name=ycnL;gene=ycnL;locus_tag=assembly_00468
gnl|Prokka|assembly_1	Prodigal:2.6	CDS	451543	452979	.	+	0	ID=assembly_00469;Parent=assembly_00469_gene;Name=mtlA;gene=mtlA;inference=ab initio prediction:Prodigal:2.6,similar to AA sequence:UniProtKB:P50852;locus_tag=assembly_00469;product=PTS system mannitol-specific EIICB component;protein_id=gnl|Prokka|assembly_00469
gnl|Prokka|assembly_1	prokka	gene	451543	452979	.	+	.	ID=assembly_00469_gene;Name=mtlA;gene=mtlA;locus_tag=assembly_00469
gnl|Prokka|assembly_1	Prodigal:2.6	CDS	453004	453435	.	+	0	ID=assembly_00470;Parent=assembly_00470_gene;Name=mtlF;dbxref=COG:COG2213;gene=mtlF;inference=ab initio prediction:Prodigal:2.6,similar to AA sequence:UniProtKB:C0H3V2;locus_tag=assembly_00470;product=Mannitol-specific phosphotransferase enzyme IIA component;protein_id=gnl|Prokka|assembly_00470
gnl|Prokka|assembly_1	prokka	gene	453004	453435	.	+	.	ID=assembly_00470_gene;Name=mtlF;gene=mtlF;locus_tag=assembly_00470
gnl|Prokka|assembly_1	Prodigal:2.6	CDS	453437	454558	.	+	0	ID=assembly_00471;Parent=assembly_00471_gene;eC_number=1.1.1.17;Name=mtlD;dbxref=COG:COG0246;gene=mtlD;inference=ab initio prediction:Prodigal:2.6,similar to AA sequence:UniProtKB:P09424;locus_tag=assembly_00471;product=Mannitol-1-phosphate 5-dehydrogenase;protein_id=gnl|Prokka|assembly_00471
gnl|Prokka|assembly_1	prokka	gene	453437	454558	.	+	.	ID=assembly_00471_gene;Name=mtlD;gene=mtlD;locus_tag=assembly_00471
gnl|Prokka|assembly_1	Prodigal:2.6	CDS	454655	455713	.	+	0	ID=assembly_00472;Parent=assembly_00472_gene;eC_number=1.1.1.83;Name=dmlA;dbxref=COG:COG0473;gene=dmlA;inference=ab initio prediction:Prodigal:2.6,similar to AA sequence:UniProtKB:P76251;locus_tag=assembly_00472;product=D-malate dehydrogenase [decarboxylating];protein_id=gnl|Prokka|assembly_00472
gnl|Prokka|assembly_1	prokka	gene	454655	455713	.	+	.	ID=assembly_00472_gene;Name=dmlA;gene=dmlA;locus_tag=assembly_00472
gnl|Prokka|assembly_1	Prodigal:2.6	CDS	455733	455975	.	+	0	ID=assembly_00473;Parent=assembly_00473_gene;inference=ab initio prediction:Prodigal:2.6;locus_tag=assembly_00473;product=hypothetical protein;protein_id=gnl|Prokka|assembly_00473
gnl|Prokka|assembly_1	prokka	gene	455733	455975	.	+	.	ID=assembly_00473_gene;locus_tag=assembly_00473
gnl|Prokka|assembly_1	Prodigal:2.6	CDS	455986	456411	.	+	0	ID=assembly_00474;Parent=assembly_00474_gene;eC_number=3.4.21.89;Name=sipU;dbxref=COG:COG0681;gene=sipU;inference=ab initio prediction:Prodigal:2.6,similar to AA sequence:UniProtKB:P42959;locus_tag=assembly_00474;product=Signal peptidase I U;protein_id=gnl|Prokka|assembly_00474
gnl|Prokka|assembly_1	prokka	gene	455986	456411	.	+	.	ID=assembly_00474_gene;Name=sipU;gene=sipU;locus_tag=assembly_00474
gnl|Prokka|assembly_1	Prodigal:2.6	CDS	456471	457079	.	-	0	ID=assembly_00475;Parent=assembly_00475_gene;eC_number=3.1.1.45;Name=clcD;gene=clcD;inference=ab initio prediction:Prodigal:2.6,similar to AA sequence:UniProtKB:P0A115;locus_tag=assembly_00475;product=Carboxymethylenebutenolidase;protein_id=gnl|Prokka|assembly_00475
gnl|Prokka|assembly_1	prokka	gene	456471	457079	.	-	.	ID=assembly_00475_gene;Name=clcD;gene=clcD;locus_tag=assembly_00475
gnl|Prokka|assembly_1	Prodigal:2.6	CDS	457165	457557	.	+	0	ID=assembly_00476;Parent=assembly_00476_gene;eC_number=4.2.1.59;Name=fabZ_1;dbxref=COG:COG0764;gene=fabZ_1;inference=ab initio prediction:Prodigal:2.6,similar to AA sequence:UniProtKB:Q9HXY7;locus_tag=assembly_00476;product=3-hydroxyacyl-[acyl-carrier-protein] dehydratase FabZ;protein_id=gnl|Prokka|assembly_00476
gnl|Prokka|assembly_1	prokka	gene	457165	457557	.	+	.	ID=assembly_00476_gene;Name=fabZ_1;gene=fabZ_1;locus_tag=assembly_00476
gnl|Prokka|assembly_1	Prodigal:2.6	CDS	457590	457754	.	-	0	ID=assembly_00477;Parent=assembly_00477_gene;inference=ab initio prediction:Prodigal:2.6;locus_tag=assembly_00477;product=hypothetical protein;protein_id=gnl|Prokka|assembly_00477
gnl|Prokka|assembly_1	prokka	gene	457590	457754	.	-	.	ID=assembly_00477_gene;locus_tag=assembly_00477
gnl|Prokka|assembly_1	Prodigal:2.6	CDS	457887	458636	.	+	0	ID=assembly_00478;Parent=assembly_00478_gene;eC_number=3.1.3.104;Name=ycsE;gene=ycsE;inference=ab initio prediction:Prodigal:2.6,similar to AA sequence:UniProtKB:P42962;locus_tag=assembly_00478;product=5-amino-6-(5-phospho-D-ribitylamino)uracil phosphatase YcsE;protein_id=gnl|Prokka|assembly_00478
gnl|Prokka|assembly_1	prokka	gene	457887	458636	.	+	.	ID=assembly_00478_gene;Name=ycsE;gene=ycsE;locus_tag=assembly_00478
gnl|Prokka|assembly_1	Prodigal:2.6	CDS	458842	459615	.	+	0	ID=assembly_00479;Parent=assembly_00479_gene;inference=ab initio prediction:Prodigal:2.6,similar to AA sequence:UniProtKB:P75746;locus_tag=assembly_00479;note=UPF0271 protein YbgL;product=hypothetical protein;protein_id=gnl|Prokka|assembly_00479
gnl|Prokka|assembly_1	prokka	gene	458842	459615	.	+	.	ID=assembly_00479_gene;locus_tag=assembly_00479
gnl|Prokka|assembly_1	Prodigal:2.6	CDS	459630	460844	.	+	0	ID=assembly_00480;Parent=assembly_00480_gene;Name=mntH_1;gene=mntH_1;inference=ab initio prediction:Prodigal:2.6,protein motif:HAMAP:MF_00221;locus_tag=assembly_00480;product=Divalent metal cation transporter MntH;protein_id=gnl|Prokka|assembly_00480
gnl|Prokka|assembly_1	prokka	gene	459630	460844	.	+	.	ID=assembly_00480_gene;Name=mntH_1;gene=mntH_1;locus_tag=assembly_00480
gnl|Prokka|assembly_1	Prodigal:2.6	CDS	460850	461641	.	+	0	ID=assembly_00481;Parent=assembly_00481_gene;eC_number=4.2.1.-;dbxref=COG:COG4336;inference=ab initio prediction:Prodigal:2.6,similar to AA sequence:UniProtKB:Q8U919;locus_tag=assembly_00481;product=Putative hydro-lyase;protein_id=gnl|Prokka|assembly_00481
gnl|Prokka|assembly_1	prokka	gene	460850	461641	.	+	.	ID=assembly_00481_gene;locus_tag=assembly_00481
gnl|Prokka|assembly_1	Prodigal:2.6	CDS	461686	462408	.	+	0	ID=assembly_00482;Parent=assembly_00482_gene;Name=kipI;dbxref=COG:COG2049;gene=kipI;inference=ab initio prediction:Prodigal:2.6,similar to AA sequence:UniProtKB:P60495;locus_tag=assembly_00482;product=Kinase A inhibitor;protein_id=gnl|Prokka|assembly_00482
gnl|Prokka|assembly_1	prokka	gene	461686	462408	.	+	.	ID=assembly_00482_gene;Name=kipI;gene=kipI;locus_tag=assembly_00482
gnl|Prokka|assembly_1	Prodigal:2.6	CDS	462411	463418	.	+	0	ID=assembly_00483;Parent=assembly_00483_gene;Name=kipA;dbxref=COG:COG1984;gene=kipA;inference=ab initio prediction:Prodigal:2.6,similar to AA sequence:UniProtKB:Q7WY77;locus_tag=assembly_00483;product=KipI antagonist;protein_id=gnl|Prokka|assembly_00483
gnl|Prokka|assembly_1	prokka	gene	462411	463418	.	+	.	ID=assembly_00483_gene;Name=kipA;gene=kipA;locus_tag=assembly_00483
gnl|Prokka|assembly_1	Prodigal:2.6	CDS	463431	464186	.	+	0	ID=assembly_00484;Parent=assembly_00484_gene;Name=kipR;dbxref=COG:COG1414;gene=kipR;inference=ab initio prediction:Prodigal:2.6,similar to AA sequence:UniProtKB:P42968;locus_tag=assembly_00484;product=HTH-type transcriptional regulator KipR;protein_id=gnl|Prokka|assembly_00484
gnl|Prokka|assembly_1	prokka	gene	463431	464186	.	+	.	ID=assembly_00484_gene;Name=kipR;gene=kipR;locus_tag=assembly_00484
gnl|Prokka|assembly_1	Prodigal:2.6	CDS	464250	464891	.	+	0	ID=assembly_00485;Parent=assembly_00485_gene;eC_number=3.-.-.-;Name=lipC_1;dbxref=COG:COG2755;gene=lipC_1;inference=ab initio prediction:Prodigal:2.6,similar to AA sequence:UniProtKB:P42969;locus_tag=assembly_00485;product=Spore germination lipase LipC;protein_id=gnl|Prokka|assembly_00485
gnl|Prokka|assembly_1	prokka	gene	464250	464891	.	+	.	ID=assembly_00485_gene;Name=lipC_1;gene=lipC_1;locus_tag=assembly_00485
gnl|Prokka|assembly_1	Prodigal:2.6	CDS	465064	465309	.	+	0	ID=assembly_00486;Parent=assembly_00486_gene;inference=ab initio prediction:Prodigal:2.6;locus_tag=assembly_00486;product=hypothetical protein;protein_id=gnl|Prokka|assembly_00486
gnl|Prokka|assembly_1	prokka	gene	465064	465309	.	+	.	ID=assembly_00486_gene;locus_tag=assembly_00486
gnl|Prokka|assembly_1	Prodigal:2.6	CDS	465315	465602	.	-	0	ID=assembly_00487;Parent=assembly_00487_gene;inference=ab initio prediction:Prodigal:2.6;locus_tag=assembly_00487;product=hypothetical protein;protein_id=gnl|Prokka|assembly_00487
gnl|Prokka|assembly_1	prokka	gene	465315	465602	.	-	.	ID=assembly_00487_gene;locus_tag=assembly_00487
gnl|Prokka|assembly_1	Prodigal:2.6	CDS	465753	467759	.	+	0	ID=assembly_00488;Parent=assembly_00488_gene;Name=pbp;dbxref=COG:COG0768;gene=pbp;inference=ab initio prediction:Prodigal:2.6,similar to AA sequence:UniProtKB:P07944;locus_tag=assembly_00488;product=Beta-lactam-inducible penicillin-binding protein;protein_id=gnl|Prokka|assembly_00488
gnl|Prokka|assembly_1	prokka	gene	465753	467759	.	+	.	ID=assembly_00488_gene;Name=pbp;gene=pbp;locus_tag=assembly_00488
gnl|Prokka|assembly_1	Prodigal:2.6	CDS	467860	468762	.	+	0	ID=assembly_00489;Parent=assembly_00489_gene;eC_number=1.-.-.-;Name=ydhF;dbxref=COG:COG4989;gene=ydhF;inference=ab initio prediction:Prodigal:2.6,similar to AA sequence:UniProtKB:P76187;locus_tag=assembly_00489;product=Oxidoreductase YdhF;protein_id=gnl|Prokka|assembly_00489
gnl|Prokka|assembly_1	prokka	gene	467860	468762	.	+	.	ID=assembly_00489_gene;Name=ydhF;gene=ydhF;locus_tag=assembly_00489
gnl|Prokka|assembly_1	Prodigal:2.6	CDS	468948	471032	.	+	0	ID=assembly_00490;Parent=assembly_00490_gene;Name=mtlR;gene=mtlR;inference=ab initio prediction:Prodigal:2.6,similar to AA sequence:UniProtKB:P96574;locus_tag=assembly_00490;product=Transcriptional regulator MtlR;protein_id=gnl|Prokka|assembly_00490
gnl|Prokka|assembly_1	prokka	gene	468948	471032	.	+	.	ID=assembly_00490_gene;Name=mtlR;gene=mtlR;locus_tag=assembly_00490
gnl|Prokka|assembly_1	Prodigal:2.6	CDS	471244	472755	.	+	0	ID=assembly_00491;Parent=assembly_00491_gene;eC_number=6.2.1.3;Name=lcfB_1;dbxref=COG:COG0318;gene=lcfB_1;inference=ab initio prediction:Prodigal:2.6,similar to AA sequence:UniProtKB:O07610;locus_tag=assembly_00491;product=Long-chain-fatty-acid--CoA ligase;protein_id=gnl|Prokka|assembly_00491
gnl|Prokka|assembly_1	prokka	gene	471244	472755	.	+	.	ID=assembly_00491_gene;Name=lcfB_1;gene=lcfB_1;locus_tag=assembly_00491
gnl|Prokka|assembly_1	Prodigal:2.6	CDS	472775	473371	.	-	0	ID=assembly_00492;Parent=assembly_00492_gene;eC_number=2.1.1.254;Name=eryG;gene=eryG;inference=ab initio prediction:Prodigal:2.6,similar to AA sequence:UniProtKB:A4F7P5;locus_tag=assembly_00492;product=Erythromycin 3''-O-methyltransferase;protein_id=gnl|Prokka|assembly_00492
gnl|Prokka|assembly_1	prokka	gene	472775	473371	.	-	.	ID=assembly_00492_gene;Name=eryG;gene=eryG;locus_tag=assembly_00492
gnl|Prokka|assembly_1	Prodigal:2.6	CDS	473527	474387	.	+	0	ID=assembly_00493;Parent=assembly_00493_gene;eC_number=1.-.-.-;Name=ydaD_1;gene=ydaD_1;inference=ab initio prediction:Prodigal:2.6,similar to AA sequence:UniProtKB:P80873;locus_tag=assembly_00493;product=General stress protein 39;protein_id=gnl|Prokka|assembly_00493
gnl|Prokka|assembly_1	prokka	gene	473527	474387	.	+	.	ID=assembly_00493_gene;Name=ydaD_1;gene=ydaD_1;locus_tag=assembly_00493
gnl|Prokka|assembly_1	Prodigal:2.6	CDS	474403	474906	.	+	0	ID=assembly_00494;Parent=assembly_00494_gene;eC_number=5.3.1.-;Name=ydaE;dbxref=COG:COG3822;gene=ydaE;inference=ab initio prediction:Prodigal:2.6,similar to AA sequence:UniProtKB:P96578;locus_tag=assembly_00494;product=putative D-lyxose ketol-isomerase;protein_id=gnl|Prokka|assembly_00494
gnl|Prokka|assembly_1	prokka	gene	474403	474906	.	+	.	ID=assembly_00494_gene;Name=ydaE;gene=ydaE;locus_tag=assembly_00494
gnl|Prokka|assembly_1	Prodigal:2.6	CDS	474993	475544	.	+	0	ID=assembly_00495;Parent=assembly_00495_gene;eC_number=2.3.1.-;Name=ydaF_1;dbxref=COG:COG1670;gene=ydaF_1;inference=ab initio prediction:Prodigal:2.6,similar to AA sequence:UniProtKB:P96579;locus_tag=assembly_00495;product=Putative ribosomal N-acetyltransferase YdaF;protein_id=gnl|Prokka|assembly_00495
gnl|Prokka|assembly_1	prokka	gene	474993	475544	.	+	.	ID=assembly_00495_gene;Name=ydaF_1;gene=ydaF_1;locus_tag=assembly_00495
gnl|Prokka|assembly_1	Prodigal:2.6	CDS	475622	476044	.	+	0	ID=assembly_00496;Parent=assembly_00496_gene;Name=ydaG;dbxref=COG:COG3871;gene=ydaG;inference=ab initio prediction:Prodigal:2.6,similar to AA sequence:UniProtKB:P80238;locus_tag=assembly_00496;product=General stress protein 26;protein_id=gnl|Prokka|assembly_00496
gnl|Prokka|assembly_1	prokka	gene	475622	476044	.	+	.	ID=assembly_00496_gene;Name=ydaG;gene=ydaG;locus_tag=assembly_00496
gnl|Prokka|assembly_1	Infernal:1.1	misc_RNA	476232	476318	.	-	.	ID=assembly_00497;Parent=assembly_00497_gene;inference=COORDINATES:profile:Infernal:1.1;locus_tag=assembly_00497;product=BsrC
gnl|Prokka|assembly_1	prokka	gene	476232	476318	.	-	.	ID=assembly_00497_gene;locus_tag=assembly_00497
gnl|Prokka|assembly_1	Prodigal:2.6	CDS	476550	477359	.	+	0	ID=assembly_00498;Parent=assembly_00498_gene;Name=amj;gene=amj;inference=ab initio prediction:Prodigal:2.6,similar to AA sequence:UniProtKB:P96581;locus_tag=assembly_00498;product=Lipid II flippase Amj;protein_id=gnl|Prokka|assembly_00498
gnl|Prokka|assembly_1	prokka	gene	476550	477359	.	+	.	ID=assembly_00498_gene;Name=amj;gene=amj;locus_tag=assembly_00498
gnl|Prokka|assembly_1	Prodigal:2.6	CDS	477404	477694	.	-	0	ID=assembly_00499;Parent=assembly_00499_gene;inference=ab initio prediction:Prodigal:2.6;locus_tag=assembly_00499;product=hypothetical protein;protein_id=gnl|Prokka|assembly_00499
gnl|Prokka|assembly_1	prokka	gene	477404	477694	.	-	.	ID=assembly_00499_gene;locus_tag=assembly_00499
gnl|Prokka|assembly_1	Prodigal:2.6	CDS	477879	478313	.	+	0	ID=assembly_00500;Parent=assembly_00500_gene;Name=lrpC_1;dbxref=COG:COG1522;gene=lrpC_1;inference=ab initio prediction:Prodigal:2.6,similar to AA sequence:UniProtKB:P96582;locus_tag=assembly_00500;product=HTH-type transcriptional regulator LrpC;protein_id=gnl|Prokka|assembly_00500
gnl|Prokka|assembly_1	prokka	gene	477879	478313	.	+	.	ID=assembly_00500_gene;Name=lrpC_1;gene=lrpC_1;locus_tag=assembly_00500
gnl|Prokka|assembly_1	Prodigal:2.6	CDS	478378	480561	.	+	0	ID=assembly_00501;Parent=assembly_00501_gene;eC_number=5.99.1.2;Name=topB;dbxref=COG:COG0550;gene=topB;inference=ab initio prediction:Prodigal:2.6,similar to AA sequence:UniProtKB:P14294;locus_tag=assembly_00501;product=DNA topoisomerase 3;protein_id=gnl|Prokka|assembly_00501
gnl|Prokka|assembly_1	prokka	gene	478378	480561	.	+	.	ID=assembly_00501_gene;Name=topB;gene=topB;locus_tag=assembly_00501
gnl|Prokka|assembly_1	Prodigal:2.6	CDS	480734	481852	.	+	0	ID=assembly_00502;Parent=assembly_00502_gene;inference=ab initio prediction:Prodigal:2.6;locus_tag=assembly_00502;product=hypothetical protein;protein_id=gnl|Prokka|assembly_00502
gnl|Prokka|assembly_1	prokka	gene	480734	481852	.	+	.	ID=assembly_00502_gene;locus_tag=assembly_00502
gnl|Prokka|assembly_1	Prodigal:2.6	CDS	481833	482684	.	+	0	ID=assembly_00503;Parent=assembly_00503_gene;eC_number=2.7.7.65;Name=dgcC;gene=dgcC;inference=ab initio prediction:Prodigal:2.6,similar to AA sequence:UniProtKB:P0AAP1;locus_tag=assembly_00503;product=putative diguanylate cyclase DgcC;protein_id=gnl|Prokka|assembly_00503
gnl|Prokka|assembly_1	prokka	gene	481833	482684	.	+	.	ID=assembly_00503_gene;Name=dgcC;gene=dgcC;locus_tag=assembly_00503
gnl|Prokka|assembly_1	Prodigal:2.6	CDS	482674	484401	.	+	0	ID=assembly_00504;Parent=assembly_00504_gene;inference=ab initio prediction:Prodigal:2.6;locus_tag=assembly_00504;product=hypothetical protein;protein_id=gnl|Prokka|assembly_00504
gnl|Prokka|assembly_1	prokka	gene	482674	484401	.	+	.	ID=assembly_00504_gene;locus_tag=assembly_00504
gnl|Prokka|assembly_1	Prodigal:2.6	CDS	484394	485656	.	+	0	ID=assembly_00505;Parent=assembly_00505_gene;eC_number=2.4.1.336;dbxref=COG:COG1215;inference=ab initio prediction:Prodigal:2.6,similar to AA sequence:UniProtKB:Q3MB01;locus_tag=assembly_00505;product=Beta-monoglucosyldiacylglycerol synthase;protein_id=gnl|Prokka|assembly_00505
gnl|Prokka|assembly_1	prokka	gene	484394	485656	.	+	.	ID=assembly_00505_gene;locus_tag=assembly_00505
gnl|Prokka|assembly_1	Prodigal:2.6	CDS	485653	487773	.	+	0	ID=assembly_00506;Parent=assembly_00506_gene;inference=ab initio prediction:Prodigal:2.6;locus_tag=assembly_00506;product=hypothetical protein;protein_id=gnl|Prokka|assembly_00506
gnl|Prokka|assembly_1	prokka	gene	485653	487773	.	+	.	ID=assembly_00506_gene;locus_tag=assembly_00506
gnl|Prokka|assembly_1	Infernal:1.1	misc_RNA	487910	488053	.	+	.	ID=assembly_00507;Parent=assembly_00507_gene;inference=COORDINATES:profile:Infernal:1.1;locus_tag=assembly_00507;product=ydaO-yuaA
gnl|Prokka|assembly_1	prokka	gene	487910	488053	.	+	.	ID=assembly_00507_gene;locus_tag=assembly_00507
gnl|Prokka|assembly_1	Prodigal:2.6	CDS	488246	490069	.	+	0	ID=assembly_00508;Parent=assembly_00508_gene;inference=ab initio prediction:Prodigal:2.6;locus_tag=assembly_00508;product=hypothetical protein;protein_id=gnl|Prokka|assembly_00508
gnl|Prokka|assembly_1	prokka	gene	488246	490069	.	+	.	ID=assembly_00508_gene;locus_tag=assembly_00508
gnl|Prokka|assembly_1	Prodigal:2.6	CDS	490128	490577	.	+	0	ID=assembly_00509;Parent=assembly_00509_gene;eC_number=3.6.1.61;Name=ndx1;dbxref=COG:COG0494;gene=ndx1;inference=ab initio prediction:Prodigal:2.6,similar to AA sequence:UniProtKB:Q75UV1;locus_tag=assembly_00509;product=Diadenosine hexaphosphate hydrolase;protein_id=gnl|Prokka|assembly_00509
gnl|Prokka|assembly_1	prokka	gene	490128	490577	.	+	.	ID=assembly_00509_gene;Name=ndx1;gene=ndx1;locus_tag=assembly_00509
gnl|Prokka|assembly_1	Prodigal:2.6	CDS	490644	492368	.	+	0	ID=assembly_00510;Parent=assembly_00510_gene;Name=ydaP;dbxref=COG:COG0028;gene=ydaP;inference=ab initio prediction:Prodigal:2.6,similar to AA sequence:UniProtKB:P96591;locus_tag=assembly_00510;product=Putative thiamine pyrophosphate-containing protein YdaP;protein_id=gnl|Prokka|assembly_00510
gnl|Prokka|assembly_1	prokka	gene	490644	492368	.	+	.	ID=assembly_00510_gene;Name=ydaP;gene=ydaP;locus_tag=assembly_00510
gnl|Prokka|assembly_1	Prodigal:2.6	CDS	492603	492968	.	+	0	ID=assembly_00511;Parent=assembly_00511_gene;inference=ab initio prediction:Prodigal:2.6;locus_tag=assembly_00511;product=hypothetical protein;protein_id=gnl|Prokka|assembly_00511
gnl|Prokka|assembly_1	prokka	gene	492603	492968	.	+	.	ID=assembly_00511_gene;locus_tag=assembly_00511
gnl|Prokka|assembly_1	Prodigal:2.6	CDS	493013	493606	.	+	0	ID=assembly_00512;Parent=assembly_00512_gene;inference=ab initio prediction:Prodigal:2.6;locus_tag=assembly_00512;product=hypothetical protein;protein_id=gnl|Prokka|assembly_00512
gnl|Prokka|assembly_1	prokka	gene	493013	493606	.	+	.	ID=assembly_00512_gene;locus_tag=assembly_00512
gnl|Prokka|assembly_1	Prodigal:2.6	CDS	493603	494577	.	+	0	ID=assembly_00513;Parent=assembly_00513_gene;Name=sdpB_1;gene=sdpB_1;inference=ab initio prediction:Prodigal:2.6,similar to AA sequence:UniProtKB:O34616;locus_tag=assembly_00513;product=Sporulation-delaying protein SdpB;protein_id=gnl|Prokka|assembly_00513
gnl|Prokka|assembly_1	prokka	gene	493603	494577	.	+	.	ID=assembly_00513_gene;Name=sdpB_1;gene=sdpB_1;locus_tag=assembly_00513
gnl|Prokka|assembly_1	Prodigal:2.6	CDS	494654	494869	.	+	0	ID=assembly_00514;Parent=assembly_00514_gene;inference=ab initio prediction:Prodigal:2.6;locus_tag=assembly_00514;product=hypothetical protein;protein_id=gnl|Prokka|assembly_00514
gnl|Prokka|assembly_1	prokka	gene	494654	494869	.	+	.	ID=assembly_00514_gene;locus_tag=assembly_00514
gnl|Prokka|assembly_1	Prodigal:2.6	CDS	494993	495259	.	-	0	ID=assembly_00515;Parent=assembly_00515_gene;inference=ab initio prediction:Prodigal:2.6;locus_tag=assembly_00515;product=hypothetical protein;protein_id=gnl|Prokka|assembly_00515
gnl|Prokka|assembly_1	prokka	gene	494993	495259	.	-	.	ID=assembly_00515_gene;locus_tag=assembly_00515
gnl|Prokka|assembly_1	Prodigal:2.6	CDS	495363	496640	.	-	0	ID=assembly_00516;Parent=assembly_00516_gene;Name=mntH_2;dbxref=COG:COG1914;gene=mntH_2;inference=ab initio prediction:Prodigal:2.6,similar to AA sequence:UniProtKB:P96593;locus_tag=assembly_00516;product=Divalent metal cation transporter MntH;protein_id=gnl|Prokka|assembly_00516
gnl|Prokka|assembly_1	prokka	gene	495363	496640	.	-	.	ID=assembly_00516_gene;Name=mntH_2;gene=mntH_2;locus_tag=assembly_00516
gnl|Prokka|assembly_1	Prodigal:2.6	CDS	496870	497127	.	-	0	ID=assembly_00517;Parent=assembly_00517_gene;inference=ab initio prediction:Prodigal:2.6;locus_tag=assembly_00517;product=hypothetical protein;protein_id=gnl|Prokka|assembly_00517
gnl|Prokka|assembly_1	prokka	gene	496870	497127	.	-	.	ID=assembly_00517_gene;locus_tag=assembly_00517
gnl|Prokka|assembly_1	Prodigal:2.6	CDS	497205	497657	.	-	0	ID=assembly_00518;Parent=assembly_00518_gene;inference=ab initio prediction:Prodigal:2.6;locus_tag=assembly_00518;product=hypothetical protein;protein_id=gnl|Prokka|assembly_00518
gnl|Prokka|assembly_1	prokka	gene	497205	497657	.	-	.	ID=assembly_00518_gene;locus_tag=assembly_00518
gnl|Prokka|assembly_1	Prodigal:2.6	CDS	497775	498593	.	+	0	ID=assembly_00519;Parent=assembly_00519_gene;inference=ab initio prediction:Prodigal:2.6;locus_tag=assembly_00519;product=hypothetical protein;protein_id=gnl|Prokka|assembly_00519
gnl|Prokka|assembly_1	prokka	gene	497775	498593	.	+	.	ID=assembly_00519_gene;locus_tag=assembly_00519
gnl|Prokka|assembly_1	Prodigal:2.6	CDS	498722	499093	.	+	0	ID=assembly_00520;Parent=assembly_00520_gene;Name=gsiB;dbxref=COG:COG3729;gene=gsiB;inference=ab initio prediction:Prodigal:2.6,similar to AA sequence:UniProtKB:P26907;locus_tag=assembly_00520;product=Glucose starvation-inducible protein B;protein_id=gnl|Prokka|assembly_00520
gnl|Prokka|assembly_1	prokka	gene	498722	499093	.	+	.	ID=assembly_00520_gene;Name=gsiB;gene=gsiB;locus_tag=assembly_00520
gnl|Prokka|assembly_1	Prodigal:2.6	CDS	499225	499566	.	+	0	ID=assembly_00521;Parent=assembly_00521_gene;inference=ab initio prediction:Prodigal:2.6;locus_tag=assembly_00521;product=hypothetical protein;protein_id=gnl|Prokka|assembly_00521
gnl|Prokka|assembly_1	prokka	gene	499225	499566	.	+	.	ID=assembly_00521_gene;locus_tag=assembly_00521
gnl|Prokka|assembly_1	Prodigal:2.6	CDS	499560	499919	.	+	0	ID=assembly_00522;Parent=assembly_00522_gene;inference=ab initio prediction:Prodigal:2.6;locus_tag=assembly_00522;product=hypothetical protein;protein_id=gnl|Prokka|assembly_00522
gnl|Prokka|assembly_1	prokka	gene	499560	499919	.	+	.	ID=assembly_00522_gene;locus_tag=assembly_00522
gnl|Prokka|assembly_1	Prodigal:2.6	CDS	499956	500777	.	-	0	ID=assembly_00523;Parent=assembly_00523_gene;eC_number=1.11.1.6;Name=ydbD_1;dbxref=COG:COG3546;gene=ydbD_1;inference=ab initio prediction:Prodigal:2.6,similar to AA sequence:UniProtKB:P80878;locus_tag=assembly_00523;product=putative manganese catalase;protein_id=gnl|Prokka|assembly_00523
gnl|Prokka|assembly_1	prokka	gene	499956	500777	.	-	.	ID=assembly_00523_gene;Name=ydbD_1;gene=ydbD_1;locus_tag=assembly_00523
gnl|Prokka|assembly_1	Prodigal:2.6	CDS	500862	501914	.	-	0	ID=assembly_00524;Parent=assembly_00524_gene;Name=dctP;dbxref=COG:COG1638;gene=dctP;inference=ab initio prediction:Prodigal:2.6,similar to AA sequence:UniProtKB:P37735;locus_tag=assembly_00524;product=C4-dicarboxylate-binding periplasmic protein DctP;protein_id=gnl|Prokka|assembly_00524
gnl|Prokka|assembly_1	prokka	gene	500862	501914	.	-	.	ID=assembly_00524_gene;Name=dctP;gene=dctP;locus_tag=assembly_00524
gnl|Prokka|assembly_1	Prodigal:2.6	CDS	501984	503591	.	+	0	ID=assembly_00525;Parent=assembly_00525_gene;eC_number=2.7.13.3;Name=dcuS_1;dbxref=COG:COG3290;gene=dcuS_1;inference=ab initio prediction:Prodigal:2.6,similar to AA sequence:UniProtKB:P0AEC8;locus_tag=assembly_00525;product=Sensor histidine kinase DcuS;protein_id=gnl|Prokka|assembly_00525
gnl|Prokka|assembly_1	prokka	gene	501984	503591	.	+	.	ID=assembly_00525_gene;Name=dcuS_1;gene=dcuS_1;locus_tag=assembly_00525
gnl|Prokka|assembly_1	Prodigal:2.6	CDS	503581	504261	.	+	0	ID=assembly_00526;Parent=assembly_00526_gene;Name=dcuR_1;dbxref=COG:COG4565;gene=dcuR_1;inference=ab initio prediction:Prodigal:2.6,similar to AA sequence:UniProtKB:P0AD01;locus_tag=assembly_00526;product=Transcriptional regulatory protein DcuR;protein_id=gnl|Prokka|assembly_00526
gnl|Prokka|assembly_1	prokka	gene	503581	504261	.	+	.	ID=assembly_00526_gene;Name=dcuR_1;gene=dcuR_1;locus_tag=assembly_00526
gnl|Prokka|assembly_1	Prodigal:2.6	CDS	504382	505647	.	+	0	ID=assembly_00527;Parent=assembly_00527_gene;Name=dctA;dbxref=COG:COG1301;gene=dctA;inference=ab initio prediction:Prodigal:2.6,similar to AA sequence:UniProtKB:P96603;locus_tag=assembly_00527;product=C4-dicarboxylate transport protein;protein_id=gnl|Prokka|assembly_00527
gnl|Prokka|assembly_1	prokka	gene	504382	505647	.	+	.	ID=assembly_00527_gene;Name=dctA;gene=dctA;locus_tag=assembly_00527
gnl|Prokka|assembly_1	Prodigal:2.6	CDS	505796	506848	.	+	0	ID=assembly_00528;Parent=assembly_00528_gene;inference=ab initio prediction:Prodigal:2.6;locus_tag=assembly_00528;product=hypothetical protein;protein_id=gnl|Prokka|assembly_00528
gnl|Prokka|assembly_1	prokka	gene	505796	506848	.	+	.	ID=assembly_00528_gene;locus_tag=assembly_00528
gnl|Prokka|assembly_1	Prodigal:2.6	CDS	506968	507132	.	+	0	ID=assembly_00529;Parent=assembly_00529_gene;inference=ab initio prediction:Prodigal:2.6;locus_tag=assembly_00529;product=hypothetical protein;protein_id=gnl|Prokka|assembly_00529
gnl|Prokka|assembly_1	prokka	gene	506968	507132	.	+	.	ID=assembly_00529_gene;locus_tag=assembly_00529
gnl|Prokka|assembly_1	Prodigal:2.6	CDS	507125	508051	.	+	0	ID=assembly_00530;Parent=assembly_00530_gene;eC_number=3.6.3.-;Name=yxlF_2;dbxref=COG:COG1131;gene=yxlF_2;inference=ab initio prediction:Prodigal:2.6,similar to AA sequence:UniProtKB:P94374;locus_tag=assembly_00530;product=putative ABC transporter ATP-binding protein YxlF;protein_id=gnl|Prokka|assembly_00530
gnl|Prokka|assembly_1	prokka	gene	507125	508051	.	+	.	ID=assembly_00530_gene;Name=yxlF_2;gene=yxlF_2;locus_tag=assembly_00530
gnl|Prokka|assembly_1	Prodigal:2.6	CDS	508044	508811	.	+	0	ID=assembly_00531;Parent=assembly_00531_gene;inference=ab initio prediction:Prodigal:2.6;locus_tag=assembly_00531;product=hypothetical protein;protein_id=gnl|Prokka|assembly_00531
gnl|Prokka|assembly_1	prokka	gene	508044	508811	.	+	.	ID=assembly_00531_gene;locus_tag=assembly_00531
gnl|Prokka|assembly_1	Prodigal:2.6	CDS	508906	509241	.	+	0	ID=assembly_00532;Parent=assembly_00532_gene;inference=ab initio prediction:Prodigal:2.6;locus_tag=assembly_00532;product=hypothetical protein;protein_id=gnl|Prokka|assembly_00532
gnl|Prokka|assembly_1	prokka	gene	508906	509241	.	+	.	ID=assembly_00532_gene;locus_tag=assembly_00532
gnl|Prokka|assembly_1	Prodigal:2.6	CDS	509369	510514	.	+	0	ID=assembly_00533;Parent=assembly_00533_gene;eC_number=1.3.99.-;Name=ydbM;gene=ydbM;inference=ab initio prediction:Prodigal:2.6,similar to AA sequence:UniProtKB:P96608;locus_tag=assembly_00533;product=Putative acyl-CoA dehydrogenase YdbM;protein_id=gnl|Prokka|assembly_00533
gnl|Prokka|assembly_1	prokka	gene	509369	510514	.	+	.	ID=assembly_00533_gene;Name=ydbM;gene=ydbM;locus_tag=assembly_00533
gnl|Prokka|assembly_1	Prodigal:2.6	CDS	510538	510684	.	-	0	ID=assembly_00534;Parent=assembly_00534_gene;inference=ab initio prediction:Prodigal:2.6;locus_tag=assembly_00534;product=hypothetical protein;protein_id=gnl|Prokka|assembly_00534
gnl|Prokka|assembly_1	prokka	gene	510538	510684	.	-	.	ID=assembly_00534_gene;locus_tag=assembly_00534
gnl|Prokka|assembly_1	Prodigal:2.6	CDS	510671	510835	.	-	0	ID=assembly_00535;Parent=assembly_00535_gene;inference=ab initio prediction:Prodigal:2.6;locus_tag=assembly_00535;product=hypothetical protein;protein_id=gnl|Prokka|assembly_00535
gnl|Prokka|assembly_1	prokka	gene	510671	510835	.	-	.	ID=assembly_00535_gene;locus_tag=assembly_00535
gnl|Prokka|assembly_1	Prodigal:2.6	CDS	511083	511955	.	+	0	ID=assembly_00536;Parent=assembly_00536_gene;dbxref=COG:COG0053;inference=ab initio prediction:Prodigal:2.6,similar to AA sequence:UniProtKB:P9WGF5;locus_tag=assembly_00536;product=putative cation efflux system protein;protein_id=gnl|Prokka|assembly_00536
gnl|Prokka|assembly_1	prokka	gene	511083	511955	.	+	.	ID=assembly_00536_gene;locus_tag=assembly_00536
gnl|Prokka|assembly_1	Prodigal:2.6	CDS	511970	512290	.	-	0	ID=assembly_00537;Parent=assembly_00537_gene;Name=ydbP;dbxref=COG:COG0526;gene=ydbP;inference=ab initio prediction:Prodigal:2.6,similar to AA sequence:UniProtKB:P96611;locus_tag=assembly_00537;product=Thioredoxin-like protein YdbP;protein_id=gnl|Prokka|assembly_00537
gnl|Prokka|assembly_1	prokka	gene	511970	512290	.	-	.	ID=assembly_00537_gene;Name=ydbP;gene=ydbP;locus_tag=assembly_00537
gnl|Prokka|assembly_1	Prodigal:2.6	CDS	512444	513529	.	+	0	ID=assembly_00538;Parent=assembly_00538_gene;eC_number=6.3.2.4;Name=ddl;dbxref=COG:COG1181;gene=ddl;inference=ab initio prediction:Prodigal:2.6,similar to AA sequence:UniProtKB:Q5HEB7;locus_tag=assembly_00538;product=D-alanine--D-alanine ligase;protein_id=gnl|Prokka|assembly_00538
gnl|Prokka|assembly_1	prokka	gene	512444	513529	.	+	.	ID=assembly_00538_gene;Name=ddl;gene=ddl;locus_tag=assembly_00538
gnl|Prokka|assembly_1	Prodigal:2.6	CDS	513529	514974	.	+	0	ID=assembly_00539;Parent=assembly_00539_gene;eC_number=6.3.2.10;Name=murF;dbxref=COG:COG0770;gene=murF;inference=ab initio prediction:Prodigal:2.6,similar to AA sequence:UniProtKB:P11880;locus_tag=assembly_00539;product=UDP-N-acetylmuramoyl-tripeptide--D-alanyl-D-alanine ligase;protein_id=gnl|Prokka|assembly_00539
gnl|Prokka|assembly_1	prokka	gene	513529	514974	.	+	.	ID=assembly_00539_gene;Name=murF;gene=murF;locus_tag=assembly_00539
gnl|Prokka|assembly_1	Prodigal:2.6	CDS	515375	516859	.	+	0	ID=assembly_00540;Parent=assembly_00540_gene;eC_number=3.6.4.13;Name=cshA;dbxref=COG:COG0513;gene=cshA;inference=ab initio prediction:Prodigal:2.6,similar to AA sequence:UniProtKB:P96614;locus_tag=assembly_00540;product=DEAD-box ATP-dependent RNA helicase CshA;protein_id=gnl|Prokka|assembly_00540
gnl|Prokka|assembly_1	prokka	gene	515375	516859	.	+	.	ID=assembly_00540_gene;Name=cshA;gene=cshA;locus_tag=assembly_00540
gnl|Prokka|assembly_1	Prodigal:2.6	CDS	517032	517511	.	+	0	ID=assembly_00541;Parent=assembly_00541_gene;inference=ab initio prediction:Prodigal:2.6;locus_tag=assembly_00541;product=hypothetical protein;protein_id=gnl|Prokka|assembly_00541
gnl|Prokka|assembly_1	prokka	gene	517032	517511	.	+	.	ID=assembly_00541_gene;locus_tag=assembly_00541
gnl|Prokka|assembly_1	Prodigal:2.6	CDS	517498	518982	.	+	0	ID=assembly_00542;Parent=assembly_00542_gene;inference=ab initio prediction:Prodigal:2.6;locus_tag=assembly_00542;product=hypothetical protein;protein_id=gnl|Prokka|assembly_00542
gnl|Prokka|assembly_1	prokka	gene	517498	518982	.	+	.	ID=assembly_00542_gene;locus_tag=assembly_00542
gnl|Prokka|assembly_1	Prodigal:2.6	CDS	518979	519578	.	-	0	ID=assembly_00543;Parent=assembly_00543_gene;eC_number=3.4.21.105;Name=gluP_1;dbxref=COG:COG0705;gene=gluP_1;inference=ab initio prediction:Prodigal:2.6,similar to AA sequence:UniProtKB:P54493;locus_tag=assembly_00543;product=Rhomboid protease GluP;protein_id=gnl|Prokka|assembly_00543
gnl|Prokka|assembly_1	prokka	gene	518979	519578	.	-	.	ID=assembly_00543_gene;Name=gluP_1;gene=gluP_1;locus_tag=assembly_00543
gnl|Prokka|assembly_1	Prodigal:2.6	CDS	519673	520038	.	+	0	ID=assembly_00544;Parent=assembly_00544_gene;eC_number=2.7.8.7;Name=acpS;dbxref=COG:COG0736;gene=acpS;inference=ab initio prediction:Prodigal:2.6,similar to AA sequence:UniProtKB:P96618;locus_tag=assembly_00544;product=Holo-[acyl-carrier-protein] synthase;protein_id=gnl|Prokka|assembly_00544
gnl|Prokka|assembly_1	prokka	gene	519673	520038	.	+	.	ID=assembly_00544_gene;Name=acpS;gene=acpS;locus_tag=assembly_00544
gnl|Prokka|assembly_1	Prodigal:2.6	CDS	520099	521220	.	+	0	ID=assembly_00545;Parent=assembly_00545_gene;Name=ydcC;dbxref=COG:COG2834;gene=ydcC;inference=ab initio prediction:Prodigal:2.6,similar to AA sequence:UniProtKB:P96619;locus_tag=assembly_00545;product=Sporulation protein YdcC;protein_id=gnl|Prokka|assembly_00545
gnl|Prokka|assembly_1	prokka	gene	520099	521220	.	+	.	ID=assembly_00545_gene;Name=ydcC;gene=ydcC;locus_tag=assembly_00545
gnl|Prokka|assembly_1	Prodigal:2.6	CDS	521334	522503	.	+	0	ID=assembly_00546;Parent=assembly_00546_gene;eC_number=5.1.1.1;Name=alr;gene=alr;inference=ab initio prediction:Prodigal:2.6,similar to AA sequence:UniProtKB:P10724;locus_tag=assembly_00546;product=Alanine racemase;protein_id=gnl|Prokka|assembly_00546
gnl|Prokka|assembly_1	prokka	gene	521334	522503	.	+	.	ID=assembly_00546_gene;Name=alr;gene=alr;locus_tag=assembly_00546
gnl|Prokka|assembly_1	Prodigal:2.6	CDS	522619	522900	.	+	0	ID=assembly_00547;Parent=assembly_00547_gene;Name=ndoAI;dbxref=COG:COG0864;gene=ndoAI;inference=ab initio prediction:Prodigal:2.6,similar to AA sequence:UniProtKB:P96621;locus_tag=assembly_00547;product=Antitoxin EndoAI;protein_id=gnl|Prokka|assembly_00547
gnl|Prokka|assembly_1	prokka	gene	522619	522900	.	+	.	ID=assembly_00547_gene;Name=ndoAI;gene=ndoAI;locus_tag=assembly_00547
gnl|Prokka|assembly_1	Prodigal:2.6	CDS	522905	523255	.	+	0	ID=assembly_00548;Parent=assembly_00548_gene;eC_number=3.1.27.-;Name=ndoA;dbxref=COG:COG2337;gene=ndoA;inference=ab initio prediction:Prodigal:2.6,similar to AA sequence:UniProtKB:P96622;locus_tag=assembly_00548;product=Endoribonuclease EndoA;protein_id=gnl|Prokka|assembly_00548
gnl|Prokka|assembly_1	prokka	gene	522905	523255	.	+	.	ID=assembly_00548_gene;Name=ndoA;gene=ndoA;locus_tag=assembly_00548
gnl|Prokka|assembly_1	Prodigal:2.6	CDS	523373	524194	.	+	0	ID=assembly_00549;Parent=assembly_00549_gene;Name=rsbRA;dbxref=COG:COG1366;gene=rsbRA;inference=ab initio prediction:Prodigal:2.6,similar to AA sequence:UniProtKB:P42409;locus_tag=assembly_00549;product=RsbT co-antagonist protein RsbRA;protein_id=gnl|Prokka|assembly_00549
gnl|Prokka|assembly_1	prokka	gene	523373	524194	.	+	.	ID=assembly_00549_gene;Name=rsbRA;gene=rsbRA;locus_tag=assembly_00549
gnl|Prokka|assembly_1	Prodigal:2.6	CDS	524199	524564	.	+	0	ID=assembly_00550;Parent=assembly_00550_gene;Name=rsbS;dbxref=COG:COG1366;gene=rsbS;inference=ab initio prediction:Prodigal:2.6,similar to AA sequence:UniProtKB:P42410;locus_tag=assembly_00550;product=RsbT antagonist protein RsbS;protein_id=gnl|Prokka|assembly_00550
gnl|Prokka|assembly_1	prokka	gene	524199	524564	.	+	.	ID=assembly_00550_gene;Name=rsbS;gene=rsbS;locus_tag=assembly_00550
gnl|Prokka|assembly_1	Prodigal:2.6	CDS	524568	524969	.	+	0	ID=assembly_00551;Parent=assembly_00551_gene;eC_number=2.7.11.1;Name=rsbT;dbxref=COG:COG2172;gene=rsbT;inference=ab initio prediction:Prodigal:2.6,similar to AA sequence:UniProtKB:P42411;locus_tag=assembly_00551;product=Serine/threonine-protein kinase RsbT;protein_id=gnl|Prokka|assembly_00551
gnl|Prokka|assembly_1	prokka	gene	524568	524969	.	+	.	ID=assembly_00551_gene;Name=rsbT;gene=rsbT;locus_tag=assembly_00551
gnl|Prokka|assembly_1	Prodigal:2.6	CDS	524981	525988	.	+	0	ID=assembly_00552;Parent=assembly_00552_gene;eC_number=3.1.3.3;Name=rsbU;dbxref=COG:COG2208;gene=rsbU;inference=ab initio prediction:Prodigal:2.6,similar to AA sequence:UniProtKB:P40399;locus_tag=assembly_00552;product=Phosphoserine phosphatase RsbU;protein_id=gnl|Prokka|assembly_00552
gnl|Prokka|assembly_1	prokka	gene	524981	525988	.	+	.	ID=assembly_00552_gene;Name=rsbU;gene=rsbU;locus_tag=assembly_00552
gnl|Prokka|assembly_1	Prodigal:2.6	CDS	526050	526379	.	+	0	ID=assembly_00553;Parent=assembly_00553_gene;Name=rsbV;dbxref=COG:COG1366;gene=rsbV;inference=ab initio prediction:Prodigal:2.6,similar to AA sequence:UniProtKB:P17903;locus_tag=assembly_00553;product=Anti-sigma-B factor antagonist;protein_id=gnl|Prokka|assembly_00553
gnl|Prokka|assembly_1	prokka	gene	526050	526379	.	+	.	ID=assembly_00553_gene;Name=rsbV;gene=rsbV;locus_tag=assembly_00553
gnl|Prokka|assembly_1	Prodigal:2.6	CDS	526376	526858	.	+	0	ID=assembly_00554;Parent=assembly_00554_gene;eC_number=2.7.11.1;Name=rsbW;dbxref=COG:COG2172;gene=rsbW;inference=ab initio prediction:Prodigal:2.6,similar to AA sequence:UniProtKB:P17904;locus_tag=assembly_00554;product=Serine-protein kinase RsbW;protein_id=gnl|Prokka|assembly_00554
gnl|Prokka|assembly_1	prokka	gene	526376	526858	.	+	.	ID=assembly_00554_gene;Name=rsbW;gene=rsbW;locus_tag=assembly_00554
gnl|Prokka|assembly_1	Prodigal:2.6	CDS	526824	527612	.	+	0	ID=assembly_00555;Parent=assembly_00555_gene;Name=sigB;dbxref=COG:COG1191;gene=sigB;inference=ab initio prediction:Prodigal:2.6,similar to AA sequence:UniProtKB:P06574;locus_tag=assembly_00555;product=RNA polymerase sigma-B factor;protein_id=gnl|Prokka|assembly_00555
gnl|Prokka|assembly_1	prokka	gene	526824	527612	.	+	.	ID=assembly_00555_gene;Name=sigB;gene=sigB;locus_tag=assembly_00555
gnl|Prokka|assembly_1	Prodigal:2.6	CDS	527612	528211	.	+	0	ID=assembly_00556;Parent=assembly_00556_gene;eC_number=3.1.3.3;Name=rsbX;gene=rsbX;inference=ab initio prediction:Prodigal:2.6,similar to AA sequence:UniProtKB:P17906;locus_tag=assembly_00556;product=Phosphoserine phosphatase RsbX;protein_id=gnl|Prokka|assembly_00556
gnl|Prokka|assembly_1	prokka	gene	527612	528211	.	+	.	ID=assembly_00556_gene;Name=rsbX;gene=rsbX;locus_tag=assembly_00556
gnl|Prokka|assembly_1	Prodigal:2.6	CDS	528325	528441	.	+	0	ID=assembly_00557;Parent=assembly_00557_gene;inference=ab initio prediction:Prodigal:2.6;locus_tag=assembly_00557;product=hypothetical protein;protein_id=gnl|Prokka|assembly_00557
gnl|Prokka|assembly_1	prokka	gene	528325	528441	.	+	.	ID=assembly_00557_gene;locus_tag=assembly_00557
gnl|Prokka|assembly_1	Prodigal:2.6	CDS	528402	528563	.	+	0	ID=assembly_00558;Parent=assembly_00558_gene;inference=ab initio prediction:Prodigal:2.6;locus_tag=assembly_00558;product=hypothetical protein;protein_id=gnl|Prokka|assembly_00558
gnl|Prokka|assembly_1	prokka	gene	528402	528563	.	+	.	ID=assembly_00558_gene;locus_tag=assembly_00558
gnl|Prokka|assembly_1	Prodigal:2.6	CDS	528589	528750	.	+	0	ID=assembly_00559;Parent=assembly_00559_gene;inference=ab initio prediction:Prodigal:2.6;locus_tag=assembly_00559;product=hypothetical protein;protein_id=gnl|Prokka|assembly_00559
gnl|Prokka|assembly_1	prokka	gene	528589	528750	.	+	.	ID=assembly_00559_gene;locus_tag=assembly_00559
gnl|Prokka|assembly_1	Prodigal:2.6	CDS	528747	529187	.	+	0	ID=assembly_00560;Parent=assembly_00560_gene;inference=ab initio prediction:Prodigal:2.6;locus_tag=assembly_00560;product=hypothetical protein;protein_id=gnl|Prokka|assembly_00560
gnl|Prokka|assembly_1	prokka	gene	528747	529187	.	+	.	ID=assembly_00560_gene;locus_tag=assembly_00560
gnl|Prokka|assembly_1	Prodigal:2.6	CDS	529171	529614	.	+	0	ID=assembly_00561;Parent=assembly_00561_gene;Name=sarZ;gene=sarZ;inference=ab initio prediction:Prodigal:2.6,similar to AA sequence:UniProtKB:Q2FVN3;locus_tag=assembly_00561;product=HTH-type transcriptional regulator SarZ;protein_id=gnl|Prokka|assembly_00561
gnl|Prokka|assembly_1	prokka	gene	529171	529614	.	+	.	ID=assembly_00561_gene;Name=sarZ;gene=sarZ;locus_tag=assembly_00561
gnl|Prokka|assembly_1	Prodigal:2.6	CDS	529708	531867	.	+	0	ID=assembly_00562;Parent=assembly_00562_gene;Name=yhgF;dbxref=COG:COG2183;gene=yhgF;inference=ab initio prediction:Prodigal:2.6,similar to AA sequence:UniProtKB:P46837;locus_tag=assembly_00562;product=Protein YhgF;protein_id=gnl|Prokka|assembly_00562
gnl|Prokka|assembly_1	prokka	gene	529708	531867	.	+	.	ID=assembly_00562_gene;Name=yhgF;gene=yhgF;locus_tag=assembly_00562
gnl|Prokka|assembly_1	Prodigal:2.6	CDS	532094	532546	.	+	0	ID=assembly_00563;Parent=assembly_00563_gene;inference=ab initio prediction:Prodigal:2.6,protein motif:HAMAP:MF_00745;locus_tag=assembly_00563;product=Protein SprT-like protein;protein_id=gnl|Prokka|assembly_00563
gnl|Prokka|assembly_1	prokka	gene	532094	532546	.	+	.	ID=assembly_00563_gene;locus_tag=assembly_00563
gnl|Prokka|assembly_1	Aragorn:1.2	tRNA	532669	532743	.	+	.	ID=assembly_00564;Parent=assembly_00564_gene;inference=COORDINATES:profile:Aragorn:1.2;locus_tag=assembly_00564;product=tRNA-Asn(gtt)
gnl|Prokka|assembly_1	prokka	gene	532669	532743	.	+	.	ID=assembly_00564_gene;locus_tag=assembly_00564
gnl|Prokka|assembly_1	Aragorn:1.2	tRNA	532748	532838	.	+	.	ID=assembly_00565;Parent=assembly_00565_gene;inference=COORDINATES:profile:Aragorn:1.2;locus_tag=assembly_00565;product=tRNA-Ser(gct)
gnl|Prokka|assembly_1	prokka	gene	532748	532838	.	+	.	ID=assembly_00565_gene;locus_tag=assembly_00565
gnl|Prokka|assembly_1	Aragorn:1.2	tRNA	532868	532939	.	+	.	ID=assembly_00566;Parent=assembly_00566_gene;inference=COORDINATES:profile:Aragorn:1.2;locus_tag=assembly_00566;product=tRNA-Glu(ttc)
gnl|Prokka|assembly_1	prokka	gene	532868	532939	.	+	.	ID=assembly_00566_gene;locus_tag=assembly_00566
gnl|Prokka|assembly_1	Aragorn:1.2	tRNA	532951	533025	.	+	.	ID=assembly_00567;Parent=assembly_00567_gene;inference=COORDINATES:profile:Aragorn:1.2;locus_tag=assembly_00567;product=tRNA-Gln(ttg)
gnl|Prokka|assembly_1	prokka	gene	532951	533025	.	+	.	ID=assembly_00567_gene;locus_tag=assembly_00567
gnl|Prokka|assembly_1	Aragorn:1.2	tRNA	533052	533127	.	+	.	ID=assembly_00568;Parent=assembly_00568_gene;inference=COORDINATES:profile:Aragorn:1.2;locus_tag=assembly_00568;product=tRNA-Lys(ttt)
gnl|Prokka|assembly_1	prokka	gene	533052	533127	.	+	.	ID=assembly_00568_gene;locus_tag=assembly_00568
gnl|Prokka|assembly_1	Aragorn:1.2	tRNA	533139	533221	.	+	.	ID=assembly_00569;Parent=assembly_00569_gene;inference=COORDINATES:profile:Aragorn:1.2;locus_tag=assembly_00569;product=tRNA-Leu(tag)
gnl|Prokka|assembly_1	prokka	gene	533139	533221	.	+	.	ID=assembly_00569_gene;locus_tag=assembly_00569
gnl|Prokka|assembly_1	Aragorn:1.2	tRNA	533301	533384	.	+	.	ID=assembly_00570;Parent=assembly_00570_gene;inference=COORDINATES:profile:Aragorn:1.2;locus_tag=assembly_00570;product=tRNA-Leu(gag)
gnl|Prokka|assembly_1	prokka	gene	533301	533384	.	+	.	ID=assembly_00570_gene;locus_tag=assembly_00570
gnl|Prokka|assembly_1	Prodigal:2.6	CDS	533603	534166	.	-	0	ID=assembly_00571;Parent=assembly_00571_gene;eC_number=2.3.1.-;Name=ydaF_2;dbxref=COG:COG1670;gene=ydaF_2;inference=ab initio prediction:Prodigal:2.6,similar to AA sequence:UniProtKB:P96579;locus_tag=assembly_00571;product=Putative ribosomal N-acetyltransferase YdaF;protein_id=gnl|Prokka|assembly_00571
gnl|Prokka|assembly_1	prokka	gene	533603	534166	.	-	.	ID=assembly_00571_gene;Name=ydaF_2;gene=ydaF_2;locus_tag=assembly_00571
gnl|Prokka|assembly_1	Prodigal:2.6	CDS	534365	534883	.	-	0	ID=assembly_00572;Parent=assembly_00572_gene;inference=ab initio prediction:Prodigal:2.6;locus_tag=assembly_00572;product=hypothetical protein;protein_id=gnl|Prokka|assembly_00572
gnl|Prokka|assembly_1	prokka	gene	534365	534883	.	-	.	ID=assembly_00572_gene;locus_tag=assembly_00572
gnl|Prokka|assembly_1	Prodigal:2.6	CDS	534894	536615	.	-	0	ID=assembly_00573;Parent=assembly_00573_gene;eC_number=3.1.-.-;Name=yokI_1;gene=yokI_1;inference=ab initio prediction:Prodigal:2.6,similar to AA sequence:UniProtKB:O31998;locus_tag=assembly_00573;product=putative ribonuclease YokI;protein_id=gnl|Prokka|assembly_00573
gnl|Prokka|assembly_1	prokka	gene	534894	536615	.	-	.	ID=assembly_00573_gene;Name=yokI_1;gene=yokI_1;locus_tag=assembly_00573
gnl|Prokka|assembly_1	Prodigal:2.6	CDS	537096	537329	.	+	0	ID=assembly_00574;Parent=assembly_00574_gene;inference=ab initio prediction:Prodigal:2.6;locus_tag=assembly_00574;product=hypothetical protein;protein_id=gnl|Prokka|assembly_00574
gnl|Prokka|assembly_1	prokka	gene	537096	537329	.	+	.	ID=assembly_00574_gene;locus_tag=assembly_00574
gnl|Prokka|assembly_1	Prodigal:2.6	CDS	537326	537679	.	+	0	ID=assembly_00575;Parent=assembly_00575_gene;inference=ab initio prediction:Prodigal:2.6;locus_tag=assembly_00575;product=hypothetical protein;protein_id=gnl|Prokka|assembly_00575
gnl|Prokka|assembly_1	prokka	gene	537326	537679	.	+	.	ID=assembly_00575_gene;locus_tag=assembly_00575
gnl|Prokka|assembly_1	Prodigal:2.6	CDS	538115	539143	.	-	0	ID=assembly_00576;Parent=assembly_00576_gene;eC_number=1.14.19.-;Name=des_1;dbxref=COG:COG3239;gene=des_1;inference=ab initio prediction:Prodigal:2.6,similar to AA sequence:UniProtKB:O34653;locus_tag=assembly_00576;product=Fatty acid desaturase;protein_id=gnl|Prokka|assembly_00576
gnl|Prokka|assembly_1	prokka	gene	538115	539143	.	-	.	ID=assembly_00576_gene;Name=des_1;gene=des_1;locus_tag=assembly_00576
gnl|Prokka|assembly_1	Infernal:1.1	misc_RNA	539769	540098	.	+	.	ID=assembly_00577;Parent=assembly_00577_gene;inference=COORDINATES:profile:Infernal:1.1;locus_tag=assembly_00577;product=cspA
gnl|Prokka|assembly_1	prokka	gene	539769	540098	.	+	.	ID=assembly_00577_gene;locus_tag=assembly_00577
gnl|Prokka|assembly_1	Prodigal:2.6	CDS	539850	540050	.	+	0	ID=assembly_00578;Parent=assembly_00578_gene;Name=cspC;dbxref=COG:COG1278;gene=cspC;inference=ab initio prediction:Prodigal:2.6,similar to AA sequence:UniProtKB:P39158;locus_tag=assembly_00578;product=Cold shock protein CspC;protein_id=gnl|Prokka|assembly_00578
gnl|Prokka|assembly_1	prokka	gene	539850	540050	.	+	.	ID=assembly_00578_gene;Name=cspC;gene=cspC;locus_tag=assembly_00578
gnl|Prokka|assembly_1	Infernal:1.1	misc_RNA	540480	540566	.	+	.	ID=assembly_00579;Parent=assembly_00579_gene;inference=COORDINATES:profile:Infernal:1.1;locus_tag=assembly_00579;product=BsrC
gnl|Prokka|assembly_1	prokka	gene	540480	540566	.	+	.	ID=assembly_00579_gene;locus_tag=assembly_00579
gnl|Prokka|assembly_1	Prodigal:2.6	CDS	540928	541197	.	-	0	ID=assembly_00580;Parent=assembly_00580_gene;Name=carD;dbxref=COG:COG1329;gene=carD;inference=ab initio prediction:Prodigal:2.6,similar to AA sequence:UniProtKB:A0R561;locus_tag=assembly_00580;product=RNA polymerase-binding transcription factor CarD;protein_id=gnl|Prokka|assembly_00580
gnl|Prokka|assembly_1	prokka	gene	540928	541197	.	-	.	ID=assembly_00580_gene;Name=carD;gene=carD;locus_tag=assembly_00580
gnl|Prokka|assembly_1	Prodigal:2.6	CDS	541769	542653	.	-	0	ID=assembly_00581;Parent=assembly_00581_gene;Name=yijE_1;gene=yijE_1;inference=ab initio prediction:Prodigal:2.6,similar to AA sequence:UniProtKB:P0ABT8;locus_tag=assembly_00581;product=putative cystine transporter YijE;protein_id=gnl|Prokka|assembly_00581
gnl|Prokka|assembly_1	prokka	gene	541769	542653	.	-	.	ID=assembly_00581_gene;Name=yijE_1;gene=yijE_1;locus_tag=assembly_00581
gnl|Prokka|assembly_1	Prodigal:2.6	CDS	542891	543772	.	-	0	ID=assembly_00582;Parent=assembly_00582_gene;Name=rhaS_2;gene=rhaS_2;inference=ab initio prediction:Prodigal:2.6,similar to AA sequence:UniProtKB:P09377;locus_tag=assembly_00582;product=HTH-type transcriptional activator RhaS;protein_id=gnl|Prokka|assembly_00582
gnl|Prokka|assembly_1	prokka	gene	542891	543772	.	-	.	ID=assembly_00582_gene;Name=rhaS_2;gene=rhaS_2;locus_tag=assembly_00582
gnl|Prokka|assembly_1	Prodigal:2.6	CDS	543885	544844	.	+	0	ID=assembly_00583;Parent=assembly_00583_gene;Name=yicL;dbxref=COG:COG0697;gene=yicL;inference=ab initio prediction:Prodigal:2.6,similar to AA sequence:UniProtKB:P31437;locus_tag=assembly_00583;product=putative inner membrane transporter YicL;protein_id=gnl|Prokka|assembly_00583
gnl|Prokka|assembly_1	prokka	gene	543885	544844	.	+	.	ID=assembly_00583_gene;Name=yicL;gene=yicL;locus_tag=assembly_00583
gnl|Prokka|assembly_1	Prodigal:2.6	CDS	544997	545869	.	-	0	ID=assembly_00584;Parent=assembly_00584_gene;Name=tetD;gene=tetD;inference=ab initio prediction:Prodigal:2.6,similar to AA sequence:UniProtKB:P28816;locus_tag=assembly_00584;product=Transposon Tn10 TetD protein;protein_id=gnl|Prokka|assembly_00584
gnl|Prokka|assembly_1	prokka	gene	544997	545869	.	-	.	ID=assembly_00584_gene;Name=tetD;gene=tetD;locus_tag=assembly_00584
gnl|Prokka|assembly_1	Prodigal:2.6	CDS	546096	547484	.	+	0	ID=assembly_00585;Parent=assembly_00585_gene;Name=ptsJ;dbxref=COG:COG1167;gene=ptsJ;inference=ab initio prediction:Prodigal:2.6,similar to AA sequence:UniProtKB:P40193;locus_tag=assembly_00585;product=Vitamin B6 salvage pathway transcriptional repressor PtsJ;protein_id=gnl|Prokka|assembly_00585
gnl|Prokka|assembly_1	prokka	gene	546096	547484	.	+	.	ID=assembly_00585_gene;Name=ptsJ;gene=ptsJ;locus_tag=assembly_00585
gnl|Prokka|assembly_1	Prodigal:2.6	CDS	547598	548887	.	+	0	ID=assembly_00586;Parent=assembly_00586_gene;Name=rfnT;gene=rfnT;inference=ab initio prediction:Prodigal:2.6,similar to AA sequence:UniProtKB:A6X7E7;locus_tag=assembly_00586;product=Riboflavin transporter RfnT;protein_id=gnl|Prokka|assembly_00586
gnl|Prokka|assembly_1	prokka	gene	547598	548887	.	+	.	ID=assembly_00586_gene;Name=rfnT;gene=rfnT;locus_tag=assembly_00586
gnl|Prokka|assembly_1	Prodigal:2.6	CDS	549118	549492	.	+	0	ID=assembly_00587;Parent=assembly_00587_gene;inference=ab initio prediction:Prodigal:2.6;locus_tag=assembly_00587;product=hypothetical protein;protein_id=gnl|Prokka|assembly_00587
gnl|Prokka|assembly_1	prokka	gene	549118	549492	.	+	.	ID=assembly_00587_gene;locus_tag=assembly_00587
gnl|Prokka|assembly_1	Prodigal:2.6	CDS	549729	550322	.	+	0	ID=assembly_00588;Parent=assembly_00588_gene;inference=ab initio prediction:Prodigal:2.6;locus_tag=assembly_00588;product=hypothetical protein;protein_id=gnl|Prokka|assembly_00588
gnl|Prokka|assembly_1	prokka	gene	549729	550322	.	+	.	ID=assembly_00588_gene;locus_tag=assembly_00588
gnl|Prokka|assembly_1	Prodigal:2.6	CDS	550676	551347	.	-	0	ID=assembly_00589;Parent=assembly_00589_gene;inference=ab initio prediction:Prodigal:2.6;locus_tag=assembly_00589;product=hypothetical protein;protein_id=gnl|Prokka|assembly_00589
gnl|Prokka|assembly_1	prokka	gene	550676	551347	.	-	.	ID=assembly_00589_gene;locus_tag=assembly_00589
gnl|Prokka|assembly_1	Prodigal:2.6	CDS	552130	552405	.	-	0	ID=assembly_00590;Parent=assembly_00590_gene;Name=ptsH_1;dbxref=COG:COG1925;gene=ptsH_1;inference=ab initio prediction:Prodigal:2.6,similar to AA sequence:UniProtKB:P23534;locus_tag=assembly_00590;product=Phosphocarrier protein HPr;protein_id=gnl|Prokka|assembly_00590
gnl|Prokka|assembly_1	prokka	gene	552130	552405	.	-	.	ID=assembly_00590_gene;Name=ptsH_1;gene=ptsH_1;locus_tag=assembly_00590
gnl|Prokka|assembly_1	Prodigal:2.6	CDS	552722	553267	.	+	0	ID=assembly_00591;Parent=assembly_00591_gene;Name=bm3R1_1;gene=bm3R1_1;inference=ab initio prediction:Prodigal:2.6,similar to AA sequence:UniProtKB:P43506;locus_tag=assembly_00591;product=HTH-type transcriptional repressor Bm3R1;protein_id=gnl|Prokka|assembly_00591
gnl|Prokka|assembly_1	prokka	gene	552722	553267	.	+	.	ID=assembly_00591_gene;Name=bm3R1_1;gene=bm3R1_1;locus_tag=assembly_00591
gnl|Prokka|assembly_1	Prodigal:2.6	CDS	553436	554299	.	-	0	ID=assembly_00592;Parent=assembly_00592_gene;inference=ab initio prediction:Prodigal:2.6;locus_tag=assembly_00592;product=hypothetical protein;protein_id=gnl|Prokka|assembly_00592
gnl|Prokka|assembly_1	prokka	gene	553436	554299	.	-	.	ID=assembly_00592_gene;locus_tag=assembly_00592
gnl|Prokka|assembly_1	Prodigal:2.6	CDS	554454	555845	.	+	0	ID=assembly_00593;Parent=assembly_00593_gene;Name=gabR_3;dbxref=COG:COG1167;gene=gabR_3;inference=ab initio prediction:Prodigal:2.6,similar to AA sequence:UniProtKB:P94426;locus_tag=assembly_00593;product=HTH-type transcriptional regulatory protein GabR;protein_id=gnl|Prokka|assembly_00593
gnl|Prokka|assembly_1	prokka	gene	554454	555845	.	+	.	ID=assembly_00593_gene;Name=gabR_3;gene=gabR_3;locus_tag=assembly_00593
gnl|Prokka|assembly_1	Prodigal:2.6	CDS	556041	556466	.	+	0	ID=assembly_00594;Parent=assembly_00594_gene;inference=ab initio prediction:Prodigal:2.6;locus_tag=assembly_00594;product=hypothetical protein;protein_id=gnl|Prokka|assembly_00594
gnl|Prokka|assembly_1	prokka	gene	556041	556466	.	+	.	ID=assembly_00594_gene;locus_tag=assembly_00594
gnl|Prokka|assembly_1	Prodigal:2.6	CDS	556519	557091	.	-	0	ID=assembly_00595;Parent=assembly_00595_gene;eC_number=3.-.-.-;Name=ydeN;dbxref=COG:COG3545;gene=ydeN;inference=ab initio prediction:Prodigal:2.6,similar to AA sequence:UniProtKB:P96671;locus_tag=assembly_00595;product=Putative hydrolase YdeN;protein_id=gnl|Prokka|assembly_00595
gnl|Prokka|assembly_1	prokka	gene	556519	557091	.	-	.	ID=assembly_00595_gene;Name=ydeN;gene=ydeN;locus_tag=assembly_00595
gnl|Prokka|assembly_1	Prodigal:2.6	CDS	557173	557502	.	-	0	ID=assembly_00596;Parent=assembly_00596_gene;Name=hxlR_2;dbxref=COG:COG1733;gene=hxlR_2;inference=ab initio prediction:Prodigal:2.6,similar to AA sequence:UniProtKB:P42406;locus_tag=assembly_00596;product=HTH-type transcriptional activator HxlR;protein_id=gnl|Prokka|assembly_00596
gnl|Prokka|assembly_1	prokka	gene	557173	557502	.	-	.	ID=assembly_00596_gene;Name=hxlR_2;gene=hxlR_2;locus_tag=assembly_00596
gnl|Prokka|assembly_1	Prodigal:2.6	CDS	557757	558629	.	+	0	ID=assembly_00597;Parent=assembly_00597_gene;inference=ab initio prediction:Prodigal:2.6;locus_tag=assembly_00597;product=hypothetical protein;protein_id=gnl|Prokka|assembly_00597
gnl|Prokka|assembly_1	prokka	gene	557757	558629	.	+	.	ID=assembly_00597_gene;locus_tag=assembly_00597
gnl|Prokka|assembly_1	Prodigal:2.6	CDS	558778	559164	.	-	0	ID=assembly_00598;Parent=assembly_00598_gene;Name=yybR_1;dbxref=COG:COG1733;gene=yybR_1;inference=ab initio prediction:Prodigal:2.6,similar to AA sequence:UniProtKB:P37486;locus_tag=assembly_00598;product=putative HTH-type transcriptional regulator YybR;protein_id=gnl|Prokka|assembly_00598
gnl|Prokka|assembly_1	prokka	gene	558778	559164	.	-	.	ID=assembly_00598_gene;Name=yybR_1;gene=yybR_1;locus_tag=assembly_00598
gnl|Prokka|assembly_1	Prodigal:2.6	CDS	559284	559868	.	+	0	ID=assembly_00599;Parent=assembly_00599_gene;eC_number=1.6.99.-;Name=ywrO_1;dbxref=COG:COG2249;gene=ywrO_1;inference=ab initio prediction:Prodigal:2.6,similar to AA sequence:UniProtKB:P80871;locus_tag=assembly_00599;product=General stress protein 14;protein_id=gnl|Prokka|assembly_00599
gnl|Prokka|assembly_1	prokka	gene	559284	559868	.	+	.	ID=assembly_00599_gene;Name=ywrO_1;gene=ywrO_1;locus_tag=assembly_00599
gnl|Prokka|assembly_1	Prodigal:2.6	CDS	560012	561199	.	-	0	ID=assembly_00600;Parent=assembly_00600_gene;inference=ab initio prediction:Prodigal:2.6,similar to AA sequence:UniProtKB:Q9ADP8;locus_tag=assembly_00600;product=putative transporter;protein_id=gnl|Prokka|assembly_00600
gnl|Prokka|assembly_1	prokka	gene	560012	561199	.	-	.	ID=assembly_00600_gene;locus_tag=assembly_00600
gnl|Prokka|assembly_1	Prodigal:2.6	CDS	561406	562002	.	+	0	ID=assembly_00601;Parent=assembly_00601_gene;inference=ab initio prediction:Prodigal:2.6,similar to AA sequence:UniProtKB:P9WMD1;locus_tag=assembly_00601;product=putative HTH-type transcriptional regulator;protein_id=gnl|Prokka|assembly_00601
gnl|Prokka|assembly_1	prokka	gene	561406	562002	.	+	.	ID=assembly_00601_gene;locus_tag=assembly_00601
gnl|Prokka|assembly_1	Prodigal:2.6	CDS	562633	562968	.	+	0	ID=assembly_00602;Parent=assembly_00602_gene;Name=aseR;dbxref=COG:COG0640;gene=aseR;inference=ab initio prediction:Prodigal:2.6,similar to AA sequence:UniProtKB:P96677;locus_tag=assembly_00602;product=HTH-type transcriptional repressor AseR;protein_id=gnl|Prokka|assembly_00602
gnl|Prokka|assembly_1	prokka	gene	562633	562968	.	+	.	ID=assembly_00602_gene;Name=aseR;gene=aseR;locus_tag=assembly_00602
gnl|Prokka|assembly_1	Prodigal:2.6	CDS	562981	564288	.	+	0	ID=assembly_00603;Parent=assembly_00603_gene;Name=arsB_1;dbxref=COG:COG1055;gene=arsB_1;inference=ab initio prediction:Prodigal:2.6,similar to AA sequence:UniProtKB:P0AB93;locus_tag=assembly_00603;product=Arsenical pump membrane protein;protein_id=gnl|Prokka|assembly_00603
gnl|Prokka|assembly_1	prokka	gene	562981	564288	.	+	.	ID=assembly_00603_gene;Name=arsB_1;gene=arsB_1;locus_tag=assembly_00603
gnl|Prokka|assembly_1	Prodigal:2.6	CDS	564796	565572	.	+	0	ID=assembly_00604;Parent=assembly_00604_gene;inference=ab initio prediction:Prodigal:2.6;locus_tag=assembly_00604;product=hypothetical protein;protein_id=gnl|Prokka|assembly_00604
gnl|Prokka|assembly_1	prokka	gene	564796	565572	.	+	.	ID=assembly_00604_gene;locus_tag=assembly_00604
gnl|Prokka|assembly_1	Prodigal:2.6	CDS	565629	566549	.	-	0	ID=assembly_00605;Parent=assembly_00605_gene;Name=yedA;gene=yedA;inference=ab initio prediction:Prodigal:2.6,similar to AA sequence:UniProtKB:P0AA70;locus_tag=assembly_00605;product=putative inner membrane transporter YedA;protein_id=gnl|Prokka|assembly_00605
gnl|Prokka|assembly_1	prokka	gene	565629	566549	.	-	.	ID=assembly_00605_gene;Name=yedA;gene=yedA;locus_tag=assembly_00605
gnl|Prokka|assembly_1	Prodigal:2.6	CDS	566682	568130	.	+	0	ID=assembly_00606;Parent=assembly_00606_gene;Name=norG_1;dbxref=COG:COG1167;gene=norG_1;inference=ab initio prediction:Prodigal:2.6,similar to AA sequence:UniProtKB:Q2G1P1;locus_tag=assembly_00606;product=HTH-type transcriptional regulator NorG;protein_id=gnl|Prokka|assembly_00606
gnl|Prokka|assembly_1	prokka	gene	566682	568130	.	+	.	ID=assembly_00606_gene;Name=norG_1;gene=norG_1;locus_tag=assembly_00606
gnl|Prokka|assembly_1	Prodigal:2.6	CDS	568248	568871	.	-	0	ID=assembly_00607;Parent=assembly_00607_gene;inference=ab initio prediction:Prodigal:2.6;locus_tag=assembly_00607;product=hypothetical protein;protein_id=gnl|Prokka|assembly_00607
gnl|Prokka|assembly_1	prokka	gene	568248	568871	.	-	.	ID=assembly_00607_gene;locus_tag=assembly_00607
gnl|Prokka|assembly_1	Prodigal:2.6	CDS	568961	569641	.	+	0	ID=assembly_00608;Parent=assembly_00608_gene;Name=cmtR;dbxref=COG:COG0640;gene=cmtR;inference=ab initio prediction:Prodigal:2.6,similar to AA sequence:UniProtKB:P9WMI9;locus_tag=assembly_00608;product=HTH-type transcriptional regulator CmtR;protein_id=gnl|Prokka|assembly_00608
gnl|Prokka|assembly_1	prokka	gene	568961	569641	.	+	.	ID=assembly_00608_gene;Name=cmtR;gene=cmtR;locus_tag=assembly_00608
gnl|Prokka|assembly_1	Prodigal:2.6	CDS	569721	570164	.	-	0	ID=assembly_00609;Parent=assembly_00609_gene;eC_number=1.11.1.15;Name=ahpD;gene=ahpD;inference=ab initio prediction:Prodigal:2.6,protein motif:HAMAP:MF_01676;locus_tag=assembly_00609;product=Alkyl hydroperoxide reductase AhpD;protein_id=gnl|Prokka|assembly_00609
gnl|Prokka|assembly_1	prokka	gene	569721	570164	.	-	.	ID=assembly_00609_gene;Name=ahpD;gene=ahpD;locus_tag=assembly_00609
gnl|Prokka|assembly_1	Prodigal:2.6	CDS	570250	570423	.	-	0	ID=assembly_00610;Parent=assembly_00610_gene;inference=ab initio prediction:Prodigal:2.6;locus_tag=assembly_00610;product=hypothetical protein;protein_id=gnl|Prokka|assembly_00610
gnl|Prokka|assembly_1	prokka	gene	570250	570423	.	-	.	ID=assembly_00610_gene;locus_tag=assembly_00610
gnl|Prokka|assembly_1	Prodigal:2.6	CDS	570897	572060	.	+	0	ID=assembly_00611;Parent=assembly_00611_gene;eC_number=2.7.13.3;Name=liaS_1;dbxref=COG:COG4585;gene=liaS_1;inference=ab initio prediction:Prodigal:2.6,similar to AA sequence:UniProtKB:O32198;locus_tag=assembly_00611;product=Sensor histidine kinase LiaS;protein_id=gnl|Prokka|assembly_00611
gnl|Prokka|assembly_1	prokka	gene	570897	572060	.	+	.	ID=assembly_00611_gene;Name=liaS_1;gene=liaS_1;locus_tag=assembly_00611
gnl|Prokka|assembly_1	Prodigal:2.6	CDS	572053	572694	.	+	0	ID=assembly_00612;Parent=assembly_00612_gene;Name=vraR;dbxref=COG:COG2197;gene=vraR;inference=ab initio prediction:Prodigal:2.6,similar to AA sequence:UniProtKB:Q7A2Q1;locus_tag=assembly_00612;product=Response regulator protein VraR;protein_id=gnl|Prokka|assembly_00612
gnl|Prokka|assembly_1	prokka	gene	572053	572694	.	+	.	ID=assembly_00612_gene;Name=vraR;gene=vraR;locus_tag=assembly_00612
gnl|Prokka|assembly_1	Prodigal:2.6	CDS	572810	574984	.	+	0	ID=assembly_00613;Parent=assembly_00613_gene;Name=ydfJ;dbxref=COG:COG2409;gene=ydfJ;inference=ab initio prediction:Prodigal:2.6,similar to AA sequence:UniProtKB:P96687;locus_tag=assembly_00613;product=Membrane protein YdfJ;protein_id=gnl|Prokka|assembly_00613
gnl|Prokka|assembly_1	prokka	gene	572810	574984	.	+	.	ID=assembly_00613_gene;Name=ydfJ;gene=ydfJ;locus_tag=assembly_00613
gnl|Prokka|assembly_1	Prodigal:2.6	CDS	575397	576299	.	-	0	ID=assembly_00614;Parent=assembly_00614_gene;eC_number=3.1.1.1;Name=nap;dbxref=COG:COG0596;gene=nap;inference=ab initio prediction:Prodigal:2.6,similar to AA sequence:UniProtKB:P96688;locus_tag=assembly_00614;product=putative carboxylesterase nap;protein_id=gnl|Prokka|assembly_00614
gnl|Prokka|assembly_1	prokka	gene	575397	576299	.	-	.	ID=assembly_00614_gene;Name=nap;gene=nap;locus_tag=assembly_00614
gnl|Prokka|assembly_1	Prodigal:2.6	CDS	576502	577191	.	-	0	ID=assembly_00615;Parent=assembly_00615_gene;Name=ydfK;dbxref=COG:COG1811;gene=ydfK;inference=ab initio prediction:Prodigal:2.6,similar to AA sequence:UniProtKB:P96689;locus_tag=assembly_00615;product=putative membrane protein YdfK;protein_id=gnl|Prokka|assembly_00615
gnl|Prokka|assembly_1	prokka	gene	576502	577191	.	-	.	ID=assembly_00615_gene;Name=ydfK;gene=ydfK;locus_tag=assembly_00615
gnl|Prokka|assembly_1	Prodigal:2.6	CDS	577281	578093	.	-	0	ID=assembly_00616;Parent=assembly_00616_gene;Name=bmrR_1;dbxref=COG:COG0789;gene=bmrR_1;inference=ab initio prediction:Prodigal:2.6,similar to AA sequence:UniProtKB:P39075;locus_tag=assembly_00616;product=Multidrug-efflux transporter 1 regulator;protein_id=gnl|Prokka|assembly_00616
gnl|Prokka|assembly_1	prokka	gene	577281	578093	.	-	.	ID=assembly_00616_gene;Name=bmrR_1;gene=bmrR_1;locus_tag=assembly_00616
gnl|Prokka|assembly_1	Prodigal:2.6	CDS	578204	579097	.	-	0	ID=assembly_00617;Parent=assembly_00617_gene;Name=czcD_1;dbxref=COG:COG1230;gene=czcD_1;inference=ab initio prediction:Prodigal:2.6,similar to AA sequence:UniProtKB:O07084;locus_tag=assembly_00617;product=Cadmium%2C cobalt and zinc/H(+)-K(+) antiporter;protein_id=gnl|Prokka|assembly_00617
gnl|Prokka|assembly_1	prokka	gene	578204	579097	.	-	.	ID=assembly_00617_gene;Name=czcD_1;gene=czcD_1;locus_tag=assembly_00617
gnl|Prokka|assembly_1	Prodigal:2.6	CDS	579573	580193	.	+	0	ID=assembly_00618;Parent=assembly_00618_gene;eC_number=1.-.-.-;Name=mhqN;dbxref=COG:COG0778;gene=mhqN;inference=ab initio prediction:Prodigal:2.6,similar to AA sequence:UniProtKB:P96692;locus_tag=assembly_00618;product=Putative NAD(P)H nitroreductase MhqN;protein_id=gnl|Prokka|assembly_00618
gnl|Prokka|assembly_1	prokka	gene	579573	580193	.	+	.	ID=assembly_00618_gene;Name=mhqN;gene=mhqN;locus_tag=assembly_00618
gnl|Prokka|assembly_1	Prodigal:2.6	CDS	580209	581147	.	+	0	ID=assembly_00619;Parent=assembly_00619_gene;eC_number=1.13.11.-;Name=mhqO;dbxref=COG:COG0346;gene=mhqO;inference=ab initio prediction:Prodigal:2.6,similar to AA sequence:UniProtKB:P96693;locus_tag=assembly_00619;product=Putative ring-cleaving dioxygenase MhqO;protein_id=gnl|Prokka|assembly_00619
gnl|Prokka|assembly_1	prokka	gene	580209	581147	.	+	.	ID=assembly_00619_gene;Name=mhqO;gene=mhqO;locus_tag=assembly_00619
gnl|Prokka|assembly_1	Prodigal:2.6	CDS	581246	581635	.	+	0	ID=assembly_00620;Parent=assembly_00620_gene;eC_number=1.-.-.-;Name=mhqP;dbxref=COG:COG2259;gene=mhqP;inference=ab initio prediction:Prodigal:2.6,similar to AA sequence:UniProtKB:P96694;locus_tag=assembly_00620;product=Putative oxidoreductase MhqP;protein_id=gnl|Prokka|assembly_00620
gnl|Prokka|assembly_1	prokka	gene	581246	581635	.	+	.	ID=assembly_00620_gene;Name=mhqP;gene=mhqP;locus_tag=assembly_00620
gnl|Prokka|assembly_1	Prodigal:2.6	CDS	581821	582159	.	+	0	ID=assembly_00621;Parent=assembly_00621_gene;inference=ab initio prediction:Prodigal:2.6;locus_tag=assembly_00621;product=hypothetical protein;protein_id=gnl|Prokka|assembly_00621
gnl|Prokka|assembly_1	prokka	gene	581821	582159	.	+	.	ID=assembly_00621_gene;locus_tag=assembly_00621
gnl|Prokka|assembly_1	Prodigal:2.6	CDS	582199	582435	.	-	0	ID=assembly_00622;Parent=assembly_00622_gene;inference=ab initio prediction:Prodigal:2.6;locus_tag=assembly_00622;product=hypothetical protein;protein_id=gnl|Prokka|assembly_00622
gnl|Prokka|assembly_1	prokka	gene	582199	582435	.	-	.	ID=assembly_00622_gene;locus_tag=assembly_00622
gnl|Prokka|assembly_1	Prodigal:2.6	CDS	582642	582935	.	-	0	ID=assembly_00623;Parent=assembly_00623_gene;inference=ab initio prediction:Prodigal:2.6;locus_tag=assembly_00623;product=hypothetical protein;protein_id=gnl|Prokka|assembly_00623
gnl|Prokka|assembly_1	prokka	gene	582642	582935	.	-	.	ID=assembly_00623_gene;locus_tag=assembly_00623
gnl|Prokka|assembly_1	Prodigal:2.6	CDS	582969	583199	.	-	0	ID=assembly_00624;Parent=assembly_00624_gene;inference=ab initio prediction:Prodigal:2.6;locus_tag=assembly_00624;product=hypothetical protein;protein_id=gnl|Prokka|assembly_00624
gnl|Prokka|assembly_1	prokka	gene	582969	583199	.	-	.	ID=assembly_00624_gene;locus_tag=assembly_00624
gnl|Prokka|assembly_1	Prodigal:2.6	CDS	583323	584000	.	-	0	ID=assembly_00625;Parent=assembly_00625_gene;inference=ab initio prediction:Prodigal:2.6,similar to AA sequence:UniProtKB:O31533;locus_tag=assembly_00625;note=UPF0702 transmembrane protein YetF;product=hypothetical protein;protein_id=gnl|Prokka|assembly_00625
gnl|Prokka|assembly_1	prokka	gene	583323	584000	.	-	.	ID=assembly_00625_gene;locus_tag=assembly_00625
gnl|Prokka|assembly_1	Prodigal:2.6	CDS	584113	584820	.	+	0	ID=assembly_00626;Parent=assembly_00626_gene;inference=ab initio prediction:Prodigal:2.6,similar to AA sequence:UniProtKB:O31533;locus_tag=assembly_00626;note=UPF0702 transmembrane protein YetF;product=hypothetical protein;protein_id=gnl|Prokka|assembly_00626
gnl|Prokka|assembly_1	prokka	gene	584113	584820	.	+	.	ID=assembly_00626_gene;locus_tag=assembly_00626
gnl|Prokka|assembly_1	Prodigal:2.6	CDS	584835	585266	.	-	0	ID=assembly_00627;Parent=assembly_00627_gene;Name=cotP;dbxref=COG:COG0071;gene=cotP;inference=ab initio prediction:Prodigal:2.6,similar to AA sequence:UniProtKB:P96698;locus_tag=assembly_00627;product=Spore coat protein P;protein_id=gnl|Prokka|assembly_00627
gnl|Prokka|assembly_1	prokka	gene	584835	585266	.	-	.	ID=assembly_00627_gene;Name=cotP;gene=cotP;locus_tag=assembly_00627
gnl|Prokka|assembly_1	Prodigal:2.6	CDS	585279	585521	.	-	0	ID=assembly_00628;Parent=assembly_00628_gene;inference=ab initio prediction:Prodigal:2.6;locus_tag=assembly_00628;product=hypothetical protein;protein_id=gnl|Prokka|assembly_00628
gnl|Prokka|assembly_1	prokka	gene	585279	585521	.	-	.	ID=assembly_00628_gene;locus_tag=assembly_00628
gnl|Prokka|assembly_1	Prodigal:2.6	CDS	585535	585807	.	-	0	ID=assembly_00629;Parent=assembly_00629_gene;inference=ab initio prediction:Prodigal:2.6;locus_tag=assembly_00629;product=hypothetical protein;protein_id=gnl|Prokka|assembly_00629
gnl|Prokka|assembly_1	prokka	gene	585535	585807	.	-	.	ID=assembly_00629_gene;locus_tag=assembly_00629
gnl|Prokka|assembly_1	Prodigal:2.6	CDS	586107	586706	.	+	0	ID=assembly_00630;Parent=assembly_00630_gene;Name=fadR_1;gene=fadR_1;inference=ab initio prediction:Prodigal:2.6,similar to AA sequence:UniProtKB:P94548;locus_tag=assembly_00630;product=Fatty acid metabolism regulator protein;protein_id=gnl|Prokka|assembly_00630
gnl|Prokka|assembly_1	prokka	gene	586107	586706	.	+	.	ID=assembly_00630_gene;Name=fadR_1;gene=fadR_1;locus_tag=assembly_00630
gnl|Prokka|assembly_1	Prodigal:2.6	CDS	586703	587047	.	+	0	ID=assembly_00631;Parent=assembly_00631_gene;inference=ab initio prediction:Prodigal:2.6;locus_tag=assembly_00631;product=hypothetical protein;protein_id=gnl|Prokka|assembly_00631
gnl|Prokka|assembly_1	prokka	gene	586703	587047	.	+	.	ID=assembly_00631_gene;locus_tag=assembly_00631
gnl|Prokka|assembly_1	Prodigal:2.6	CDS	587210	587683	.	+	0	ID=assembly_00632;Parent=assembly_00632_gene;eC_number=2.3.1.-;Name=yycN_1;dbxref=COG:COG0454;gene=yycN_1;inference=ab initio prediction:Prodigal:2.6,similar to AA sequence:UniProtKB:O32293;locus_tag=assembly_00632;product=putative N-acetyltransferase YycN;protein_id=gnl|Prokka|assembly_00632
gnl|Prokka|assembly_1	prokka	gene	587210	587683	.	+	.	ID=assembly_00632_gene;Name=yycN_1;gene=yycN_1;locus_tag=assembly_00632
gnl|Prokka|assembly_1	Prodigal:2.6	CDS	587694	587939	.	-	0	ID=assembly_00633;Parent=assembly_00633_gene;inference=ab initio prediction:Prodigal:2.6;locus_tag=assembly_00633;product=hypothetical protein;protein_id=gnl|Prokka|assembly_00633
gnl|Prokka|assembly_1	prokka	gene	587694	587939	.	-	.	ID=assembly_00633_gene;locus_tag=assembly_00633
gnl|Prokka|assembly_1	Prodigal:2.6	CDS	588359	589384	.	+	0	ID=assembly_00634;Parent=assembly_00634_gene;eC_number=1.1.1.370;Name=iolX_1;dbxref=COG:COG0673;gene=iolX_1;inference=ab initio prediction:Prodigal:2.6,similar to AA sequence:UniProtKB:P40332;locus_tag=assembly_00634;product=scyllo-inositol 2-dehydrogenase (NAD(+));protein_id=gnl|Prokka|assembly_00634
gnl|Prokka|assembly_1	prokka	gene	588359	589384	.	+	.	ID=assembly_00634_gene;Name=iolX_1;gene=iolX_1;locus_tag=assembly_00634
gnl|Prokka|assembly_1	Prodigal:2.6	CDS	589478	590482	.	+	0	ID=assembly_00635;Parent=assembly_00635_gene;Name=degA_1;dbxref=COG:COG1609;gene=degA_1;inference=ab initio prediction:Prodigal:2.6,similar to AA sequence:UniProtKB:P37947;locus_tag=assembly_00635;product=HTH-type transcriptional regulator DegA;protein_id=gnl|Prokka|assembly_00635
gnl|Prokka|assembly_1	prokka	gene	589478	590482	.	+	.	ID=assembly_00635_gene;Name=degA_1;gene=degA_1;locus_tag=assembly_00635
gnl|Prokka|assembly_1	Prodigal:2.6	CDS	590552	591895	.	+	0	ID=assembly_00636;Parent=assembly_00636_gene;Name=csbC_1;gene=csbC_1;inference=ab initio prediction:Prodigal:2.6,similar to AA sequence:UniProtKB:P46333;locus_tag=assembly_00636;product=putative metabolite transport protein CsbC;protein_id=gnl|Prokka|assembly_00636
gnl|Prokka|assembly_1	prokka	gene	590552	591895	.	+	.	ID=assembly_00636_gene;Name=csbC_1;gene=csbC_1;locus_tag=assembly_00636
gnl|Prokka|assembly_1	Prodigal:2.6	CDS	591911	592732	.	+	0	ID=assembly_00637;Parent=assembly_00637_gene;eC_number=5.1.3.30;Name=dpe;dbxref=COG:COG1082;gene=dpe;inference=ab initio prediction:Prodigal:2.6,similar to AA sequence:UniProtKB:A9CH28;locus_tag=assembly_00637;product=D-psicose 3-epimerase;protein_id=gnl|Prokka|assembly_00637
gnl|Prokka|assembly_1	prokka	gene	591911	592732	.	+	.	ID=assembly_00637_gene;Name=dpe;gene=dpe;locus_tag=assembly_00637
gnl|Prokka|assembly_1	Prodigal:2.6	CDS	592786	594429	.	-	0	ID=assembly_00638;Parent=assembly_00638_gene;Name=yheS;dbxref=COG:COG0488;gene=yheS;inference=ab initio prediction:Prodigal:2.6,similar to AA sequence:UniProtKB:P63389;locus_tag=assembly_00638;product=putative ABC transporter ATP-binding protein YheS;protein_id=gnl|Prokka|assembly_00638
gnl|Prokka|assembly_1	prokka	gene	592786	594429	.	-	.	ID=assembly_00638_gene;Name=yheS;gene=yheS;locus_tag=assembly_00638
gnl|Prokka|assembly_1	Infernal:1.1	misc_RNA	594457	594655	.	-	.	ID=assembly_00639;Parent=assembly_00639_gene;inference=COORDINATES:profile:Infernal:1.1;locus_tag=assembly_00639;product=ncr1575
gnl|Prokka|assembly_1	prokka	gene	594457	594655	.	-	.	ID=assembly_00639_gene;locus_tag=assembly_00639
gnl|Prokka|assembly_1	Prodigal:2.6	CDS	594748	596124	.	-	0	ID=assembly_00640;Parent=assembly_00640_gene;Name=cycA_1;dbxref=COG:COG1113;gene=cycA_1;inference=ab initio prediction:Prodigal:2.6,similar to AA sequence:UniProtKB:P0AAE0;locus_tag=assembly_00640;product=D-serine/D-alanine/glycine transporter;protein_id=gnl|Prokka|assembly_00640
gnl|Prokka|assembly_1	prokka	gene	594748	596124	.	-	.	ID=assembly_00640_gene;Name=cycA_1;gene=cycA_1;locus_tag=assembly_00640
gnl|Prokka|assembly_1	Prodigal:2.6	CDS	596296	596814	.	-	0	ID=assembly_00641;Parent=assembly_00641_gene;inference=ab initio prediction:Prodigal:2.6;locus_tag=assembly_00641;product=hypothetical protein;protein_id=gnl|Prokka|assembly_00641
gnl|Prokka|assembly_1	prokka	gene	596296	596814	.	-	.	ID=assembly_00641_gene;locus_tag=assembly_00641
gnl|Prokka|assembly_1	Prodigal:2.6	CDS	596929	597441	.	+	0	ID=assembly_00642;Parent=assembly_00642_gene;Name=tcaR;gene=tcaR;inference=ab initio prediction:Prodigal:2.6,similar to AA sequence:UniProtKB:A6QJJ8;locus_tag=assembly_00642;product=HTH-type transcriptional regulator TcaR;protein_id=gnl|Prokka|assembly_00642
gnl|Prokka|assembly_1	prokka	gene	596929	597441	.	+	.	ID=assembly_00642_gene;Name=tcaR;gene=tcaR;locus_tag=assembly_00642
gnl|Prokka|assembly_1	Prodigal:2.6	CDS	597438	600095	.	+	0	ID=assembly_00643;Parent=assembly_00643_gene;Name=ydgH;dbxref=COG:COG2409;gene=ydgH;inference=ab initio prediction:Prodigal:2.6,similar to AA sequence:UniProtKB:P96706;locus_tag=assembly_00643;product=Putative membrane protein YdgH;protein_id=gnl|Prokka|assembly_00643
gnl|Prokka|assembly_1	prokka	gene	597438	600095	.	+	.	ID=assembly_00643_gene;Name=ydgH;gene=ydgH;locus_tag=assembly_00643
gnl|Prokka|assembly_1	Prodigal:2.6	CDS	600241	600870	.	-	0	ID=assembly_00644;Parent=assembly_00644_gene;eC_number=1.-.-.-;Name=yodC_1;dbxref=COG:COG0778;gene=yodC_1;inference=ab initio prediction:Prodigal:2.6,similar to AA sequence:UniProtKB:P81102;locus_tag=assembly_00644;product=Putative NAD(P)H nitroreductase YodC;protein_id=gnl|Prokka|assembly_00644
gnl|Prokka|assembly_1	prokka	gene	600241	600870	.	-	.	ID=assembly_00644_gene;Name=yodC_1;gene=yodC_1;locus_tag=assembly_00644
gnl|Prokka|assembly_1	Prodigal:2.6	CDS	600886	601320	.	-	0	ID=assembly_00645;Parent=assembly_00645_gene;Name=slyA;dbxref=COG:COG1846;gene=slyA;inference=ab initio prediction:Prodigal:2.6,similar to AA sequence:UniProtKB:P40676;locus_tag=assembly_00645;product=Transcriptional regulator SlyA;protein_id=gnl|Prokka|assembly_00645
gnl|Prokka|assembly_1	prokka	gene	600886	601320	.	-	.	ID=assembly_00645_gene;Name=slyA;gene=slyA;locus_tag=assembly_00645
gnl|Prokka|assembly_1	Prodigal:2.6	CDS	601690	602898	.	+	0	ID=assembly_00646;Parent=assembly_00646_gene;Name=bcr;gene=bcr;inference=ab initio prediction:Prodigal:2.6,similar to AA sequence:UniProtKB:P28246;locus_tag=assembly_00646;product=Bicyclomycin resistance protein;protein_id=gnl|Prokka|assembly_00646
gnl|Prokka|assembly_1	prokka	gene	601690	602898	.	+	.	ID=assembly_00646_gene;Name=bcr;gene=bcr;locus_tag=assembly_00646
gnl|Prokka|assembly_1	Prodigal:2.6	CDS	602935	603672	.	-	0	ID=assembly_00647;Parent=assembly_00647_gene;inference=ab initio prediction:Prodigal:2.6;locus_tag=assembly_00647;product=hypothetical protein;protein_id=gnl|Prokka|assembly_00647
gnl|Prokka|assembly_1	prokka	gene	602935	603672	.	-	.	ID=assembly_00647_gene;locus_tag=assembly_00647
gnl|Prokka|assembly_1	Prodigal:2.6	CDS	603920	604594	.	+	0	ID=assembly_00648;Parent=assembly_00648_gene;Name=rspR;dbxref=COG:COG1802;gene=rspR;inference=ab initio prediction:Prodigal:2.6,similar to AA sequence:UniProtKB:P0ACM2;locus_tag=assembly_00648;product=HTH-type transcriptional repressor RspR;protein_id=gnl|Prokka|assembly_00648
gnl|Prokka|assembly_1	prokka	gene	603920	604594	.	+	.	ID=assembly_00648_gene;Name=rspR;gene=rspR;locus_tag=assembly_00648
gnl|Prokka|assembly_1	Prodigal:2.6	CDS	604721	605983	.	+	0	ID=assembly_00649;Parent=assembly_00649_gene;eC_number=3.2.-.-;Name=ydhD_1;dbxref=COG:COG3858;gene=ydhD_1;inference=ab initio prediction:Prodigal:2.6,similar to AA sequence:UniProtKB:O05495;locus_tag=assembly_00649;product=Putative sporulation-specific glycosylase YdhD;protein_id=gnl|Prokka|assembly_00649
gnl|Prokka|assembly_1	prokka	gene	604721	605983	.	+	.	ID=assembly_00649_gene;Name=ydhD_1;gene=ydhD_1;locus_tag=assembly_00649
gnl|Prokka|assembly_1	Prodigal:2.6	CDS	606143	607330	.	+	0	ID=assembly_00650;Parent=assembly_00650_gene;eC_number=2.4.1.318;Name=tylCV;gene=tylCV;inference=ab initio prediction:Prodigal:2.6,similar to AA sequence:UniProtKB:Q9XC67;locus_tag=assembly_00650;product=Demethyllactenocin mycarosyltransferase;protein_id=gnl|Prokka|assembly_00650
gnl|Prokka|assembly_1	prokka	gene	606143	607330	.	+	.	ID=assembly_00650_gene;Name=tylCV;gene=tylCV;locus_tag=assembly_00650
gnl|Prokka|assembly_1	Prodigal:2.6	CDS	607369	608079	.	-	0	ID=assembly_00651;Parent=assembly_00651_gene;inference=ab initio prediction:Prodigal:2.6;locus_tag=assembly_00651;product=hypothetical protein;protein_id=gnl|Prokka|assembly_00651
gnl|Prokka|assembly_1	prokka	gene	607369	608079	.	-	.	ID=assembly_00651_gene;locus_tag=assembly_00651
gnl|Prokka|assembly_1	Prodigal:2.6	CDS	608145	609533	.	-	0	ID=assembly_00652;Parent=assembly_00652_gene;eC_number=3.1.3.1;Name=phoB;dbxref=COG:COG1785;gene=phoB;inference=ab initio prediction:Prodigal:2.6,similar to AA sequence:UniProtKB:P19405;locus_tag=assembly_00652;product=Alkaline phosphatase 3;protein_id=gnl|Prokka|assembly_00652
gnl|Prokka|assembly_1	prokka	gene	608145	609533	.	-	.	ID=assembly_00652_gene;Name=phoB;gene=phoB;locus_tag=assembly_00652
gnl|Prokka|assembly_1	Prodigal:2.6	CDS	609865	610236	.	+	0	ID=assembly_00653;Parent=assembly_00653_gene;Name=fra;dbxref=COG:COG5646;gene=fra;inference=ab initio prediction:Prodigal:2.6,similar to AA sequence:UniProtKB:Q797E6;locus_tag=assembly_00653;product=Intracellular iron chaperone frataxin;protein_id=gnl|Prokka|assembly_00653
gnl|Prokka|assembly_1	prokka	gene	609865	610236	.	+	.	ID=assembly_00653_gene;Name=fra;gene=fra;locus_tag=assembly_00653
gnl|Prokka|assembly_1	Prodigal:2.6	CDS	610311	610808	.	-	0	ID=assembly_00654;Parent=assembly_00654_gene;inference=ab initio prediction:Prodigal:2.6;locus_tag=assembly_00654;product=hypothetical protein;protein_id=gnl|Prokka|assembly_00654
gnl|Prokka|assembly_1	prokka	gene	610311	610808	.	-	.	ID=assembly_00654_gene;locus_tag=assembly_00654
gnl|Prokka|assembly_1	Prodigal:2.6	CDS	610826	611305	.	-	0	ID=assembly_00655;Parent=assembly_00655_gene;eC_number=2.3.1.-;Name=ypeA;dbxref=COG:COG0456;gene=ypeA;inference=ab initio prediction:Prodigal:2.6,similar to AA sequence:UniProtKB:P63422;locus_tag=assembly_00655;product=Acetyltransferase YpeA;protein_id=gnl|Prokka|assembly_00655
gnl|Prokka|assembly_1	prokka	gene	610826	611305	.	-	.	ID=assembly_00655_gene;Name=ypeA;gene=ypeA;locus_tag=assembly_00655
gnl|Prokka|assembly_1	Prodigal:2.6	CDS	611392	612369	.	+	0	ID=assembly_00656;Parent=assembly_00656_gene;inference=ab initio prediction:Prodigal:2.6;locus_tag=assembly_00656;product=hypothetical protein;protein_id=gnl|Prokka|assembly_00656
gnl|Prokka|assembly_1	prokka	gene	611392	612369	.	+	.	ID=assembly_00656_gene;locus_tag=assembly_00656
gnl|Prokka|assembly_1	Prodigal:2.6	CDS	612561	613130	.	+	0	ID=assembly_00657;Parent=assembly_00657_gene;Name=ydhK;gene=ydhK;inference=ab initio prediction:Prodigal:2.6,similar to AA sequence:UniProtKB:O05503;locus_tag=assembly_00657;product=putative protein YdhK;protein_id=gnl|Prokka|assembly_00657
gnl|Prokka|assembly_1	prokka	gene	612561	613130	.	+	.	ID=assembly_00657_gene;Name=ydhK;gene=ydhK;locus_tag=assembly_00657
gnl|Prokka|assembly_1	Prodigal:2.6	CDS	613143	614309	.	-	0	ID=assembly_00658;Parent=assembly_00658_gene;Name=pbuE_3;dbxref=COG:COG2814;gene=pbuE_3;inference=ab initio prediction:Prodigal:2.6,similar to AA sequence:UniProtKB:Q797E3;locus_tag=assembly_00658;product=Purine efflux pump PbuE;protein_id=gnl|Prokka|assembly_00658
gnl|Prokka|assembly_1	prokka	gene	613143	614309	.	-	.	ID=assembly_00658_gene;Name=pbuE_3;gene=pbuE_3;locus_tag=assembly_00658
gnl|Prokka|assembly_1	Infernal:1.1	misc_RNA	614365	614464	.	-	.	ID=assembly_00659;Parent=assembly_00659_gene;inference=COORDINATES:profile:Infernal:1.1;locus_tag=assembly_00659;product=Purine
gnl|Prokka|assembly_1	prokka	gene	614365	614464	.	-	.	ID=assembly_00659_gene;locus_tag=assembly_00659
gnl|Prokka|assembly_1	Prodigal:2.6	CDS	614640	614951	.	+	0	ID=assembly_00660;Parent=assembly_00660_gene;eC_number=2.7.1.205;Name=gmuB;dbxref=COG:COG1440;gene=gmuB;inference=ab initio prediction:Prodigal:2.6,similar to AA sequence:UniProtKB:O05505;locus_tag=assembly_00660;product=PTS system oligo-beta-mannoside-specific EIIB component;protein_id=gnl|Prokka|assembly_00660
gnl|Prokka|assembly_1	prokka	gene	614640	614951	.	+	.	ID=assembly_00660_gene;Name=gmuB;gene=gmuB;locus_tag=assembly_00660
gnl|Prokka|assembly_1	Prodigal:2.6	CDS	614951	615283	.	+	0	ID=assembly_00661;Parent=assembly_00661_gene;Name=gmuA;dbxref=COG:COG1447;gene=gmuA;inference=ab initio prediction:Prodigal:2.6,similar to AA sequence:UniProtKB:O05506;locus_tag=assembly_00661;product=PTS system oligo-beta-mannoside-specific EIIA component;protein_id=gnl|Prokka|assembly_00661
gnl|Prokka|assembly_1	prokka	gene	614951	615283	.	+	.	ID=assembly_00661_gene;Name=gmuA;gene=gmuA;locus_tag=assembly_00661
gnl|Prokka|assembly_1	Prodigal:2.6	CDS	615302	616630	.	+	0	ID=assembly_00662;Parent=assembly_00662_gene;Name=gmuC;dbxref=COG:COG1455;gene=gmuC;inference=ab initio prediction:Prodigal:2.6,similar to AA sequence:UniProtKB:O05507;locus_tag=assembly_00662;product=PTS system oligo-beta-mannoside-specific EIIC component;protein_id=gnl|Prokka|assembly_00662
gnl|Prokka|assembly_1	prokka	gene	615302	616630	.	+	.	ID=assembly_00662_gene;Name=gmuC;gene=gmuC;locus_tag=assembly_00662
gnl|Prokka|assembly_1	Prodigal:2.6	CDS	616648	618045	.	+	0	ID=assembly_00663;Parent=assembly_00663_gene;eC_number=3.2.1.86;Name=gmuD;dbxref=COG:COG2723;gene=gmuD;inference=ab initio prediction:Prodigal:2.6,similar to AA sequence:UniProtKB:O05508;locus_tag=assembly_00663;product=6-phospho-beta-glucosidase GmuD;protein_id=gnl|Prokka|assembly_00663
gnl|Prokka|assembly_1	prokka	gene	616648	618045	.	+	.	ID=assembly_00663_gene;Name=gmuD;gene=gmuD;locus_tag=assembly_00663
gnl|Prokka|assembly_1	Prodigal:2.6	CDS	618194	618907	.	+	0	ID=assembly_00664;Parent=assembly_00664_gene;Name=gmuR;dbxref=COG:COG2188;gene=gmuR;inference=ab initio prediction:Prodigal:2.6,similar to AA sequence:UniProtKB:O05509;locus_tag=assembly_00664;product=HTH-type transcriptional regulator GmuR;protein_id=gnl|Prokka|assembly_00664
gnl|Prokka|assembly_1	prokka	gene	618194	618907	.	+	.	ID=assembly_00664_gene;Name=gmuR;gene=gmuR;locus_tag=assembly_00664
gnl|Prokka|assembly_1	Prodigal:2.6	CDS	618936	619835	.	+	0	ID=assembly_00665;Parent=assembly_00665_gene;eC_number=2.7.1.4;Name=gmuE;dbxref=COG:COG1940;gene=gmuE;inference=ab initio prediction:Prodigal:2.6,similar to AA sequence:UniProtKB:O05510;locus_tag=assembly_00665;product=Putative fructokinase;protein_id=gnl|Prokka|assembly_00665
gnl|Prokka|assembly_1	prokka	gene	618936	619835	.	+	.	ID=assembly_00665_gene;Name=gmuE;gene=gmuE;locus_tag=assembly_00665
gnl|Prokka|assembly_1	Prodigal:2.6	CDS	619832	620779	.	+	0	ID=assembly_00666;Parent=assembly_00666_gene;eC_number=5.3.1.8;Name=gmuF;dbxref=COG:COG1482;gene=gmuF;inference=ab initio prediction:Prodigal:2.6,similar to AA sequence:UniProtKB:O05511;locus_tag=assembly_00666;product=putative mannose-6-phosphate isomerase GmuF;protein_id=gnl|Prokka|assembly_00666
gnl|Prokka|assembly_1	prokka	gene	619832	620779	.	+	.	ID=assembly_00666_gene;Name=gmuF;gene=gmuF;locus_tag=assembly_00666
gnl|Prokka|assembly_1	Prodigal:2.6	CDS	620798	621886	.	+	0	ID=assembly_00667;Parent=assembly_00667_gene;eC_number=3.2.1.78;Name=gmuG;dbxref=COG:COG4124;gene=gmuG;inference=ab initio prediction:Prodigal:2.6,similar to AA sequence:UniProtKB:O05512;locus_tag=assembly_00667;product=Mannan endo-1%2C4-beta-mannosidase;protein_id=gnl|Prokka|assembly_00667
gnl|Prokka|assembly_1	prokka	gene	620798	621886	.	+	.	ID=assembly_00667_gene;Name=gmuG;gene=gmuG;locus_tag=assembly_00667
gnl|Prokka|assembly_1	Prodigal:2.6	CDS	621945	622799	.	-	0	ID=assembly_00668;Parent=assembly_00668_gene;eC_number=1.11.1.6;Name=ydbD_2;dbxref=COG:COG3546;gene=ydbD_2;inference=ab initio prediction:Prodigal:2.6,similar to AA sequence:UniProtKB:P80878;locus_tag=assembly_00668;product=putative manganese catalase;protein_id=gnl|Prokka|assembly_00668
gnl|Prokka|assembly_1	prokka	gene	621945	622799	.	-	.	ID=assembly_00668_gene;Name=ydbD_2;gene=ydbD_2;locus_tag=assembly_00668
gnl|Prokka|assembly_1	Aragorn:1.2	tRNA	623126	623202	.	+	.	ID=assembly_00669;Parent=assembly_00669_gene;inference=COORDINATES:profile:Aragorn:1.2;locus_tag=assembly_00669;product=tRNA-Arg(acg)
gnl|Prokka|assembly_1	prokka	gene	623126	623202	.	+	.	ID=assembly_00669_gene;locus_tag=assembly_00669
gnl|Prokka|assembly_1	Aragorn:1.2	tRNA	623216	623289	.	+	.	ID=assembly_00670;Parent=assembly_00670_gene;inference=COORDINATES:profile:Aragorn:1.2;locus_tag=assembly_00670;product=tRNA-Gly(tcc)
gnl|Prokka|assembly_1	prokka	gene	623216	623289	.	+	.	ID=assembly_00670_gene;locus_tag=assembly_00670
gnl|Prokka|assembly_1	Infernal:1.1	misc_RNA	623387	623453	.	-	.	ID=assembly_00671;Parent=assembly_00671_gene;inference=COORDINATES:profile:Infernal:1.1;locus_tag=assembly_00671;product=Bacillaceae-1
gnl|Prokka|assembly_1	prokka	gene	623387	623453	.	-	.	ID=assembly_00671_gene;locus_tag=assembly_00671
gnl|Prokka|assembly_1	RNAmmer:1.2	rRNA	623457	624994	.	+	.	ID=assembly_00672;Parent=assembly_00672_gene;inference=COORDINATES:profile:RNAmmer:1.2;locus_tag=assembly_00672;product=16S ribosomal RNA
gnl|Prokka|assembly_1	prokka	gene	623457	624994	.	+	.	ID=assembly_00672_gene;locus_tag=assembly_00672
gnl|Prokka|assembly_1	RNAmmer:1.2	rRNA	625172	628097	.	+	.	ID=assembly_00673;Parent=assembly_00673_gene;inference=COORDINATES:profile:RNAmmer:1.2;locus_tag=assembly_00673;product=23S ribosomal RNA
gnl|Prokka|assembly_1	prokka	gene	625172	628097	.	+	.	ID=assembly_00673_gene;locus_tag=assembly_00673
gnl|Prokka|assembly_1	RNAmmer:1.2	rRNA	628155	628269	.	+	.	ID=assembly_00674;Parent=assembly_00674_gene;inference=COORDINATES:profile:RNAmmer:1.2;locus_tag=assembly_00674;product=5S ribosomal RNA
gnl|Prokka|assembly_1	prokka	gene	628155	628269	.	+	.	ID=assembly_00674_gene;locus_tag=assembly_00674
gnl|Prokka|assembly_1	Aragorn:1.2	tRNA	628283	628359	.	+	.	ID=assembly_00675;Parent=assembly_00675_gene;inference=COORDINATES:profile:Aragorn:1.2;locus_tag=assembly_00675;product=tRNA-Met(cat)
gnl|Prokka|assembly_1	prokka	gene	628283	628359	.	+	.	ID=assembly_00675_gene;locus_tag=assembly_00675
gnl|Prokka|assembly_1	Aragorn:1.2	tRNA	628420	628496	.	+	.	ID=assembly_00676;Parent=assembly_00676_gene;inference=COORDINATES:profile:Aragorn:1.2;locus_tag=assembly_00676;product=tRNA-Asp(gtc)
gnl|Prokka|assembly_1	prokka	gene	628420	628496	.	+	.	ID=assembly_00676_gene;locus_tag=assembly_00676
gnl|Prokka|assembly_1	Prodigal:2.6	CDS	628677	629654	.	+	0	ID=assembly_00677;Parent=assembly_00677_gene;eC_number=2.7.4.16;Name=thiL;dbxref=COG:COG0611;gene=thiL;inference=ab initio prediction:Prodigal:2.6,similar to AA sequence:UniProtKB:P0AGG0;locus_tag=assembly_00677;product=Thiamine-monophosphate kinase;protein_id=gnl|Prokka|assembly_00677
gnl|Prokka|assembly_1	prokka	gene	628677	629654	.	+	.	ID=assembly_00677_gene;Name=thiL;gene=thiL;locus_tag=assembly_00677
gnl|Prokka|assembly_1	Prodigal:2.6	CDS	629669	630145	.	+	0	ID=assembly_00678;Parent=assembly_00678_gene;Name=tsaE;dbxref=COG:COG0802;gene=tsaE;inference=ab initio prediction:Prodigal:2.6,similar to AA sequence:UniProtKB:O05515;locus_tag=assembly_00678;product=tRNA threonylcarbamoyladenosine biosynthesis protein TsaE;protein_id=gnl|Prokka|assembly_00678
gnl|Prokka|assembly_1	prokka	gene	629669	630145	.	+	.	ID=assembly_00678_gene;Name=tsaE;gene=tsaE;locus_tag=assembly_00678
gnl|Prokka|assembly_1	Prodigal:2.6	CDS	630126	630815	.	+	0	ID=assembly_00679;Parent=assembly_00679_gene;Name=tsaB;dbxref=COG:COG1214;gene=tsaB;inference=ab initio prediction:Prodigal:2.6,similar to AA sequence:UniProtKB:O05516;locus_tag=assembly_00679;product=tRNA threonylcarbamoyladenosine biosynthesis protein TsaB;protein_id=gnl|Prokka|assembly_00679
gnl|Prokka|assembly_1	prokka	gene	630126	630815	.	+	.	ID=assembly_00679_gene;Name=tsaB;gene=tsaB;locus_tag=assembly_00679
gnl|Prokka|assembly_1	Prodigal:2.6	CDS	630825	631280	.	+	0	ID=assembly_00680;Parent=assembly_00680_gene;eC_number=2.3.1.128;Name=rimI;dbxref=COG:COG0456;gene=rimI;inference=ab initio prediction:Prodigal:2.6,similar to AA sequence:UniProtKB:P0A944;locus_tag=assembly_00680;product=Ribosomal-protein-alanine acetyltransferase;protein_id=gnl|Prokka|assembly_00680
gnl|Prokka|assembly_1	prokka	gene	630825	631280	.	+	.	ID=assembly_00680_gene;Name=rimI;gene=rimI;locus_tag=assembly_00680
gnl|Prokka|assembly_1	Prodigal:2.6	CDS	631291	632313	.	+	0	ID=assembly_00681;Parent=assembly_00681_gene;eC_number=2.3.1.234;Name=tsaD;dbxref=COG:COG0533;gene=tsaD;inference=ab initio prediction:Prodigal:2.6,similar to AA sequence:UniProtKB:O05518;locus_tag=assembly_00681;product=tRNA N6-adenosine threonylcarbamoyltransferase;protein_id=gnl|Prokka|assembly_00681
gnl|Prokka|assembly_1	prokka	gene	631291	632313	.	+	.	ID=assembly_00681_gene;Name=tsaD;gene=tsaD;locus_tag=assembly_00681
gnl|Prokka|assembly_1	Prodigal:2.6	CDS	632544	634472	.	-	0	ID=assembly_00682;Parent=assembly_00682_gene;Name=ybiT_1;dbxref=COG:COG0488;gene=ybiT_1;inference=ab initio prediction:Prodigal:2.6,similar to AA sequence:UniProtKB:P0A9U3;locus_tag=assembly_00682;product=putative ABC transporter ATP-binding protein YbiT;protein_id=gnl|Prokka|assembly_00682
gnl|Prokka|assembly_1	prokka	gene	632544	634472	.	-	.	ID=assembly_00682_gene;Name=ybiT_1;gene=ybiT_1;locus_tag=assembly_00682
gnl|Prokka|assembly_1	Prodigal:2.6	CDS	634598	635110	.	+	0	ID=assembly_00683;Parent=assembly_00683_gene;eC_number=4.6.1.17;Name=moaC;dbxref=COG:COG0315;gene=moaC;inference=ab initio prediction:Prodigal:2.6,similar to AA sequence:UniProtKB:Q5L3F4;locus_tag=assembly_00683;product=Cyclic pyranopterin monophosphate synthase;protein_id=gnl|Prokka|assembly_00683
gnl|Prokka|assembly_1	prokka	gene	634598	635110	.	+	.	ID=assembly_00683_gene;Name=moaC;gene=moaC;locus_tag=assembly_00683
gnl|Prokka|assembly_1	Prodigal:2.6	CDS	635107	635754	.	+	0	ID=assembly_00684;Parent=assembly_00684_gene;Name=rex;dbxref=COG:COG2344;gene=rex;inference=ab initio prediction:Prodigal:2.6,similar to AA sequence:UniProtKB:O05521;locus_tag=assembly_00684;product=Redox-sensing transcriptional repressor Rex;protein_id=gnl|Prokka|assembly_00684
gnl|Prokka|assembly_1	prokka	gene	635107	635754	.	+	.	ID=assembly_00684_gene;Name=rex;gene=rex;locus_tag=assembly_00684
gnl|Prokka|assembly_1	Prodigal:2.6	CDS	635775	635948	.	+	0	ID=assembly_00685;Parent=assembly_00685_gene;Name=tatAy_1;gene=tatAy_1;inference=ab initio prediction:Prodigal:2.6,similar to AA sequence:UniProtKB:O05522;locus_tag=assembly_00685;product=Sec-independent protein translocase protein TatAy;protein_id=gnl|Prokka|assembly_00685
gnl|Prokka|assembly_1	prokka	gene	635775	635948	.	+	.	ID=assembly_00685_gene;Name=tatAy_1;gene=tatAy_1;locus_tag=assembly_00685
gnl|Prokka|assembly_1	Prodigal:2.6	CDS	635964	636719	.	+	0	ID=assembly_00686;Parent=assembly_00686_gene;Name=tatC2;dbxref=COG:COG0805;gene=tatC2;inference=ab initio prediction:Prodigal:2.6,similar to AA sequence:UniProtKB:O05523;locus_tag=assembly_00686;product=Sec-independent protein translocase protein TatCy;protein_id=gnl|Prokka|assembly_00686
gnl|Prokka|assembly_1	prokka	gene	635964	636719	.	+	.	ID=assembly_00686_gene;Name=tatC2;gene=tatC2;locus_tag=assembly_00686
gnl|Prokka|assembly_1	Prodigal:2.6	CDS	636951	637142	.	-	0	ID=assembly_00687;Parent=assembly_00687_gene;inference=ab initio prediction:Prodigal:2.6;locus_tag=assembly_00687;product=hypothetical protein;protein_id=gnl|Prokka|assembly_00687
gnl|Prokka|assembly_1	prokka	gene	636951	637142	.	-	.	ID=assembly_00687_gene;locus_tag=assembly_00687
gnl|Prokka|assembly_1	Prodigal:2.6	CDS	637139	637873	.	-	0	ID=assembly_00688;Parent=assembly_00688_gene;inference=ab initio prediction:Prodigal:2.6;locus_tag=assembly_00688;product=hypothetical protein;protein_id=gnl|Prokka|assembly_00688
gnl|Prokka|assembly_1	prokka	gene	637139	637873	.	-	.	ID=assembly_00688_gene;locus_tag=assembly_00688
gnl|Prokka|assembly_1	Prodigal:2.6	CDS	638111	638395	.	+	0	ID=assembly_00689;Parent=assembly_00689_gene;Name=groS;dbxref=COG:COG0234;gene=groS;inference=ab initio prediction:Prodigal:2.6,similar to AA sequence:UniProtKB:P28599;locus_tag=assembly_00689;product=10 kDa chaperonin;protein_id=gnl|Prokka|assembly_00689
gnl|Prokka|assembly_1	prokka	gene	638111	638395	.	+	.	ID=assembly_00689_gene;Name=groS;gene=groS;locus_tag=assembly_00689
gnl|Prokka|assembly_1	Prodigal:2.6	CDS	638442	640073	.	+	0	ID=assembly_00690;Parent=assembly_00690_gene;Name=groL;dbxref=COG:COG0459;gene=groL;inference=ab initio prediction:Prodigal:2.6,similar to AA sequence:UniProtKB:P28598;locus_tag=assembly_00690;product=60 kDa chaperonin;protein_id=gnl|Prokka|assembly_00690
gnl|Prokka|assembly_1	prokka	gene	638442	640073	.	+	.	ID=assembly_00690_gene;Name=groL;gene=groL;locus_tag=assembly_00690
gnl|Prokka|assembly_1	Prodigal:2.6	CDS	640731	641726	.	+	0	ID=assembly_00691;Parent=assembly_00691_gene;inference=ab initio prediction:Prodigal:2.6,similar to AA sequence:UniProtKB:P9WL67;locus_tag=assembly_00691;product=putative protein;protein_id=gnl|Prokka|assembly_00691
gnl|Prokka|assembly_1	prokka	gene	640731	641726	.	+	.	ID=assembly_00691_gene;locus_tag=assembly_00691
gnl|Prokka|assembly_1	Prodigal:2.6	CDS	641810	644299	.	-	0	ID=assembly_00692;Parent=assembly_00692_gene;inference=ab initio prediction:Prodigal:2.6;locus_tag=assembly_00692;product=hypothetical protein;protein_id=gnl|Prokka|assembly_00692
gnl|Prokka|assembly_1	prokka	gene	641810	644299	.	-	.	ID=assembly_00692_gene;locus_tag=assembly_00692
gnl|Prokka|assembly_1	Prodigal:2.6	CDS	644501	645562	.	+	0	ID=assembly_00693;Parent=assembly_00693_gene;eC_number=1.1.1.14;Name=gutB_1;dbxref=COG:COG1063;gene=gutB_1;inference=ab initio prediction:Prodigal:2.6,similar to AA sequence:UniProtKB:Q06004;locus_tag=assembly_00693;product=Sorbitol dehydrogenase;protein_id=gnl|Prokka|assembly_00693
gnl|Prokka|assembly_1	prokka	gene	644501	645562	.	+	.	ID=assembly_00693_gene;Name=gutB_1;gene=gutB_1;locus_tag=assembly_00693
gnl|Prokka|assembly_1	Prodigal:2.6	CDS	645636	647027	.	+	0	ID=assembly_00694;Parent=assembly_00694_gene;Name=xylP_1;gene=xylP_1;inference=ab initio prediction:Prodigal:2.6,similar to AA sequence:UniProtKB:P96792;locus_tag=assembly_00694;product=Isoprimeverose transporter;protein_id=gnl|Prokka|assembly_00694
gnl|Prokka|assembly_1	prokka	gene	645636	647027	.	+	.	ID=assembly_00694_gene;Name=xylP_1;gene=xylP_1;locus_tag=assembly_00694
gnl|Prokka|assembly_1	Prodigal:2.6	CDS	647122	648084	.	+	0	ID=assembly_00695;Parent=assembly_00695_gene;eC_number=2.7.1.4;Name=scrK;dbxref=COG:COG0524;gene=scrK;inference=ab initio prediction:Prodigal:2.6,similar to AA sequence:UniProtKB:P26420;locus_tag=assembly_00695;product=Fructokinase;protein_id=gnl|Prokka|assembly_00695
gnl|Prokka|assembly_1	prokka	gene	647122	648084	.	+	.	ID=assembly_00695_gene;Name=scrK;gene=scrK;locus_tag=assembly_00695
gnl|Prokka|assembly_1	Prodigal:2.6	CDS	648276	648962	.	+	0	ID=assembly_00696;Parent=assembly_00696_gene;Name=ydjF;dbxref=COG:COG1842;gene=ydjF;inference=ab initio prediction:Prodigal:2.6,similar to AA sequence:UniProtKB:P54617;locus_tag=assembly_00696;product=Phage shock protein A ;protein_id=gnl|Prokka|assembly_00696
gnl|Prokka|assembly_1	prokka	gene	648276	648962	.	+	.	ID=assembly_00696_gene;Name=ydjF;gene=ydjF;locus_tag=assembly_00696
gnl|Prokka|assembly_1	Prodigal:2.6	CDS	649028	650053	.	+	0	ID=assembly_00697;Parent=assembly_00697_gene;eC_number=3.6.4.-;Name=priA_1;gene=priA_1;inference=ab initio prediction:Prodigal:2.6,protein motif:HAMAP:MF_00983;locus_tag=assembly_00697;product=primosomal protein N';protein_id=gnl|Prokka|assembly_00697
gnl|Prokka|assembly_1	prokka	gene	649028	650053	.	+	.	ID=assembly_00697_gene;Name=priA_1;gene=priA_1;locus_tag=assembly_00697
gnl|Prokka|assembly_1	Prodigal:2.6	CDS	650053	650817	.	+	0	ID=assembly_00698;Parent=assembly_00698_gene;inference=ab initio prediction:Prodigal:2.6;locus_tag=assembly_00698;product=hypothetical protein;protein_id=gnl|Prokka|assembly_00698
gnl|Prokka|assembly_1	prokka	gene	650053	650817	.	+	.	ID=assembly_00698_gene;locus_tag=assembly_00698
gnl|Prokka|assembly_1	Prodigal:2.6	CDS	650848	651819	.	+	0	ID=assembly_00699;Parent=assembly_00699_gene;inference=ab initio prediction:Prodigal:2.6;locus_tag=assembly_00699;product=hypothetical protein;protein_id=gnl|Prokka|assembly_00699
gnl|Prokka|assembly_1	prokka	gene	650848	651819	.	+	.	ID=assembly_00699_gene;locus_tag=assembly_00699
gnl|Prokka|assembly_1	Prodigal:2.6	CDS	651866	652891	.	-	0	ID=assembly_00700;Parent=assembly_00700_gene;inference=ab initio prediction:Prodigal:2.6;locus_tag=assembly_00700;product=hypothetical protein;protein_id=gnl|Prokka|assembly_00700
gnl|Prokka|assembly_1	prokka	gene	651866	652891	.	-	.	ID=assembly_00700_gene;locus_tag=assembly_00700
gnl|Prokka|assembly_1	Prodigal:2.6	CDS	653486	654907	.	+	0	ID=assembly_00701;Parent=assembly_00701_gene;Name=iolT_1;gene=iolT_1;inference=ab initio prediction:Prodigal:2.6,similar to AA sequence:UniProtKB:O34718;locus_tag=assembly_00701;product=Major myo-inositol transporter IolT;protein_id=gnl|Prokka|assembly_00701
gnl|Prokka|assembly_1	prokka	gene	653486	654907	.	+	.	ID=assembly_00701_gene;Name=iolT_1;gene=iolT_1;locus_tag=assembly_00701
gnl|Prokka|assembly_1	Prodigal:2.6	CDS	654955	655995	.	-	0	ID=assembly_00702;Parent=assembly_00702_gene;eC_number=1.1.1.14;Name=gutB_2;dbxref=COG:COG1063;gene=gutB_2;inference=ab initio prediction:Prodigal:2.6,similar to AA sequence:UniProtKB:Q06004;locus_tag=assembly_00702;product=Sorbitol dehydrogenase;protein_id=gnl|Prokka|assembly_00702
gnl|Prokka|assembly_1	prokka	gene	654955	655995	.	-	.	ID=assembly_00702_gene;Name=gutB_2;gene=gutB_2;locus_tag=assembly_00702
gnl|Prokka|assembly_1	Prodigal:2.6	CDS	656432	656803	.	+	0	ID=assembly_00703;Parent=assembly_00703_gene;Name=ydjM_1;gene=ydjM_1;inference=ab initio prediction:Prodigal:2.6,similar to AA sequence:UniProtKB:P40775;locus_tag=assembly_00703;product=putative protein YdjM;protein_id=gnl|Prokka|assembly_00703
gnl|Prokka|assembly_1	prokka	gene	656432	656803	.	+	.	ID=assembly_00703_gene;Name=ydjM_1;gene=ydjM_1;locus_tag=assembly_00703
gnl|Prokka|assembly_1	Prodigal:2.6	CDS	656869	657915	.	+	0	ID=assembly_00704;Parent=assembly_00704_gene;Name=tolB;gene=tolB;inference=ab initio prediction:Prodigal:2.6,protein motif:HAMAP:MF_00671;locus_tag=assembly_00704;product=Protein TolB;protein_id=gnl|Prokka|assembly_00704
gnl|Prokka|assembly_1	prokka	gene	656869	657915	.	+	.	ID=assembly_00704_gene;Name=tolB;gene=tolB;locus_tag=assembly_00704
gnl|Prokka|assembly_1	Prodigal:2.6	CDS	657949	658107	.	-	0	ID=assembly_00705;Parent=assembly_00705_gene;inference=ab initio prediction:Prodigal:2.6;locus_tag=assembly_00705;product=hypothetical protein;protein_id=gnl|Prokka|assembly_00705
gnl|Prokka|assembly_1	prokka	gene	657949	658107	.	-	.	ID=assembly_00705_gene;locus_tag=assembly_00705
gnl|Prokka|assembly_1	Prodigal:2.6	CDS	658297	658542	.	-	0	ID=assembly_00706;Parent=assembly_00706_gene;inference=ab initio prediction:Prodigal:2.6;locus_tag=assembly_00706;product=hypothetical protein;protein_id=gnl|Prokka|assembly_00706
gnl|Prokka|assembly_1	prokka	gene	658297	658542	.	-	.	ID=assembly_00706_gene;locus_tag=assembly_00706
gnl|Prokka|assembly_1	Prodigal:2.6	CDS	658589	659404	.	-	0	ID=assembly_00707;Parent=assembly_00707_gene;eC_number=3.-.-.-;Name=ydjP;dbxref=COG:COG0596;gene=ydjP;inference=ab initio prediction:Prodigal:2.6,similar to AA sequence:UniProtKB:O34592;locus_tag=assembly_00707;product=AB hydrolase superfamily protein YdjP;protein_id=gnl|Prokka|assembly_00707
gnl|Prokka|assembly_1	prokka	gene	658589	659404	.	-	.	ID=assembly_00707_gene;Name=ydjP;gene=ydjP;locus_tag=assembly_00707
gnl|Prokka|assembly_1	Prodigal:2.6	CDS	659417	660406	.	-	0	ID=assembly_00708;Parent=assembly_00708_gene;inference=ab initio prediction:Prodigal:2.6;locus_tag=assembly_00708;product=hypothetical protein;protein_id=gnl|Prokka|assembly_00708
gnl|Prokka|assembly_1	prokka	gene	659417	660406	.	-	.	ID=assembly_00708_gene;locus_tag=assembly_00708
gnl|Prokka|assembly_1	Prodigal:2.6	CDS	660504	662045	.	-	0	ID=assembly_00709;Parent=assembly_00709_gene;Name=cotA;dbxref=COG:COG2132;gene=cotA;inference=ab initio prediction:Prodigal:2.6,similar to AA sequence:UniProtKB:P07788;locus_tag=assembly_00709;product=Spore coat protein A;protein_id=gnl|Prokka|assembly_00709
gnl|Prokka|assembly_1	prokka	gene	660504	662045	.	-	.	ID=assembly_00709_gene;Name=cotA;gene=cotA;locus_tag=assembly_00709
gnl|Prokka|assembly_1	Prodigal:2.6	CDS	662197	663606	.	-	0	ID=assembly_00710;Parent=assembly_00710_gene;Name=gabP;dbxref=COG:COG1113;gene=gabP;inference=ab initio prediction:Prodigal:2.6,similar to AA sequence:UniProtKB:P46349;locus_tag=assembly_00710;product=GABA permease;protein_id=gnl|Prokka|assembly_00710
gnl|Prokka|assembly_1	prokka	gene	662197	663606	.	-	.	ID=assembly_00710_gene;Name=gabP;gene=gabP;locus_tag=assembly_00710
gnl|Prokka|assembly_1	Prodigal:2.6	CDS	664005	664877	.	+	0	ID=assembly_00711;Parent=assembly_00711_gene;dbxref=COG:COG0053;inference=ab initio prediction:Prodigal:2.6,similar to AA sequence:UniProtKB:P9WGF5;locus_tag=assembly_00711;product=putative cation efflux system protein;protein_id=gnl|Prokka|assembly_00711
gnl|Prokka|assembly_1	prokka	gene	664005	664877	.	+	.	ID=assembly_00711_gene;locus_tag=assembly_00711
gnl|Prokka|assembly_1	Prodigal:2.6	CDS	665227	666189	.	+	0	ID=assembly_00712;Parent=assembly_00712_gene;eC_number=3.6.3.-;Name=ravA;gene=ravA;inference=ab initio prediction:Prodigal:2.6,protein motif:HAMAP:MF_01625;locus_tag=assembly_00712;product=ATPase RavA;protein_id=gnl|Prokka|assembly_00712
gnl|Prokka|assembly_1	prokka	gene	665227	666189	.	+	.	ID=assembly_00712_gene;Name=ravA;gene=ravA;locus_tag=assembly_00712
gnl|Prokka|assembly_1	Prodigal:2.6	CDS	666189	667385	.	+	0	ID=assembly_00713;Parent=assembly_00713_gene;inference=ab initio prediction:Prodigal:2.6;locus_tag=assembly_00713;product=hypothetical protein;protein_id=gnl|Prokka|assembly_00713
gnl|Prokka|assembly_1	prokka	gene	666189	667385	.	+	.	ID=assembly_00713_gene;locus_tag=assembly_00713
gnl|Prokka|assembly_1	Prodigal:2.6	CDS	667407	669614	.	+	0	ID=assembly_00714;Parent=assembly_00714_gene;eC_number=2.3.2.13;Name=tgpA;dbxref=COG:COG1305;gene=tgpA;inference=ab initio prediction:Prodigal:2.6,similar to AA sequence:UniProtKB:Q9HZX3;locus_tag=assembly_00714;product=Protein-glutamine gamma-glutamyltransferase;protein_id=gnl|Prokka|assembly_00714
gnl|Prokka|assembly_1	prokka	gene	667407	669614	.	+	.	ID=assembly_00714_gene;Name=tgpA;gene=tgpA;locus_tag=assembly_00714
gnl|Prokka|assembly_1	Prodigal:2.6	CDS	669768	671318	.	+	0	ID=assembly_00715;Parent=assembly_00715_gene;eC_number=6.3.5.2;Name=guaA;gene=guaA;inference=ab initio prediction:Prodigal:2.6,similar to AA sequence:UniProtKB:P99105;locus_tag=assembly_00715;product=GMP synthase [glutamine-hydrolyzing];protein_id=gnl|Prokka|assembly_00715
gnl|Prokka|assembly_1	prokka	gene	669768	671318	.	+	.	ID=assembly_00715_gene;Name=guaA;gene=guaA;locus_tag=assembly_00715
gnl|Prokka|assembly_1	Prodigal:2.6	CDS	671429	671962	.	+	0	ID=assembly_00716;Parent=assembly_00716_gene;Name=sigV_1;dbxref=COG:COG1595;gene=sigV_1;inference=ab initio prediction:Prodigal:2.6,similar to AA sequence:UniProtKB:O05404;locus_tag=assembly_00716;product=RNA polymerase sigma factor SigV;protein_id=gnl|Prokka|assembly_00716
gnl|Prokka|assembly_1	prokka	gene	671429	671962	.	+	.	ID=assembly_00716_gene;Name=sigV_1;gene=sigV_1;locus_tag=assembly_00716
gnl|Prokka|assembly_1	Prodigal:2.6	CDS	671944	673410	.	+	0	ID=assembly_00717;Parent=assembly_00717_gene;inference=ab initio prediction:Prodigal:2.6;locus_tag=assembly_00717;product=hypothetical protein;protein_id=gnl|Prokka|assembly_00717
gnl|Prokka|assembly_1	prokka	gene	671944	673410	.	+	.	ID=assembly_00717_gene;locus_tag=assembly_00717
gnl|Prokka|assembly_1	Infernal:1.1	misc_RNA	673558	673659	.	+	.	ID=assembly_00718;Parent=assembly_00718_gene;inference=COORDINATES:profile:Infernal:1.1;locus_tag=assembly_00718;product=Purine
gnl|Prokka|assembly_1	prokka	gene	673558	673659	.	+	.	ID=assembly_00718_gene;locus_tag=assembly_00718
gnl|Prokka|assembly_1	Prodigal:2.6	CDS	673795	675117	.	+	0	ID=assembly_00719;Parent=assembly_00719_gene;Name=pbuG;dbxref=COG:COG2252;gene=pbuG;inference=ab initio prediction:Prodigal:2.6,similar to AA sequence:UniProtKB:O34987;locus_tag=assembly_00719;product=Guanine/hypoxanthine permease PbuG;protein_id=gnl|Prokka|assembly_00719
gnl|Prokka|assembly_1	prokka	gene	673795	675117	.	+	.	ID=assembly_00719_gene;Name=pbuG;gene=pbuG;locus_tag=assembly_00719
gnl|Prokka|assembly_1	Prodigal:2.6	CDS	675328	676131	.	+	0	ID=assembly_00720;Parent=assembly_00720_gene;inference=ab initio prediction:Prodigal:2.6;locus_tag=assembly_00720;product=hypothetical protein;protein_id=gnl|Prokka|assembly_00720
gnl|Prokka|assembly_1	prokka	gene	675328	676131	.	+	.	ID=assembly_00720_gene;locus_tag=assembly_00720
gnl|Prokka|assembly_1	Prodigal:2.6	CDS	676290	676457	.	+	0	ID=assembly_00721;Parent=assembly_00721_gene;inference=ab initio prediction:Prodigal:2.6;locus_tag=assembly_00721;product=hypothetical protein;protein_id=gnl|Prokka|assembly_00721
gnl|Prokka|assembly_1	prokka	gene	676290	676457	.	+	.	ID=assembly_00721_gene;locus_tag=assembly_00721
gnl|Prokka|assembly_1	Prodigal:2.6	CDS	676671	677225	.	+	0	ID=assembly_00722;Parent=assembly_00722_gene;inference=ab initio prediction:Prodigal:2.6,similar to AA sequence:UniProtKB:P61544;locus_tag=assembly_00722;note=UPF0316 protein SA1727;product=hypothetical protein;protein_id=gnl|Prokka|assembly_00722
gnl|Prokka|assembly_1	prokka	gene	676671	677225	.	+	.	ID=assembly_00722_gene;locus_tag=assembly_00722
gnl|Prokka|assembly_1	Prodigal:2.6	CDS	677225	677422	.	+	0	ID=assembly_00723;Parent=assembly_00723_gene;inference=ab initio prediction:Prodigal:2.6;locus_tag=assembly_00723;product=hypothetical protein;protein_id=gnl|Prokka|assembly_00723
gnl|Prokka|assembly_1	prokka	gene	677225	677422	.	+	.	ID=assembly_00723_gene;locus_tag=assembly_00723
gnl|Prokka|assembly_1	Infernal:1.1	misc_RNA	677502	677603	.	+	.	ID=assembly_00724;Parent=assembly_00724_gene;inference=COORDINATES:profile:Infernal:1.1;locus_tag=assembly_00724;product=Purine
gnl|Prokka|assembly_1	prokka	gene	677502	677603	.	+	.	ID=assembly_00724_gene;locus_tag=assembly_00724
gnl|Prokka|assembly_1	Prodigal:2.6	CDS	677745	678233	.	+	0	ID=assembly_00725;Parent=assembly_00725_gene;eC_number=5.4.99.18;Name=purE;dbxref=COG:COG0041;gene=purE;inference=ab initio prediction:Prodigal:2.6,similar to AA sequence:UniProtKB:Q9WYS7;locus_tag=assembly_00725;product=N5-carboxyaminoimidazole ribonucleotide mutase;protein_id=gnl|Prokka|assembly_00725
gnl|Prokka|assembly_1	prokka	gene	677745	678233	.	+	.	ID=assembly_00725_gene;Name=purE;gene=purE;locus_tag=assembly_00725
gnl|Prokka|assembly_1	Prodigal:2.6	CDS	678217	679368	.	+	0	ID=assembly_00726;Parent=assembly_00726_gene;eC_number=6.3.4.18;Name=purK;gene=purK;inference=ab initio prediction:Prodigal:2.6,similar to AA sequence:UniProtKB:Q7A695;locus_tag=assembly_00726;product=N5-carboxyaminoimidazole ribonucleotide synthase;protein_id=gnl|Prokka|assembly_00726
gnl|Prokka|assembly_1	prokka	gene	678217	679368	.	+	.	ID=assembly_00726_gene;Name=purK;gene=purK;locus_tag=assembly_00726
gnl|Prokka|assembly_1	Prodigal:2.6	CDS	679365	680660	.	+	0	ID=assembly_00727;Parent=assembly_00727_gene;eC_number=4.3.2.2;Name=purB;dbxref=COG:COG0015;gene=purB;inference=ab initio prediction:Prodigal:2.6,similar to AA sequence:UniProtKB:P12047;locus_tag=assembly_00727;product=Adenylosuccinate lyase;protein_id=gnl|Prokka|assembly_00727
gnl|Prokka|assembly_1	prokka	gene	679365	680660	.	+	.	ID=assembly_00727_gene;Name=purB;gene=purB;locus_tag=assembly_00727
gnl|Prokka|assembly_1	Prodigal:2.6	CDS	680734	681459	.	+	0	ID=assembly_00728;Parent=assembly_00728_gene;eC_number=6.3.2.6;Name=purC;dbxref=COG:COG0152;gene=purC;inference=ab initio prediction:Prodigal:2.6,similar to AA sequence:UniProtKB:P12046;locus_tag=assembly_00728;product=Phosphoribosylaminoimidazole-succinocarboxamide synthase;protein_id=gnl|Prokka|assembly_00728
gnl|Prokka|assembly_1	prokka	gene	680734	681459	.	+	.	ID=assembly_00728_gene;Name=purC;gene=purC;locus_tag=assembly_00728
gnl|Prokka|assembly_1	Prodigal:2.6	CDS	681452	681706	.	+	0	ID=assembly_00729;Parent=assembly_00729_gene;eC_number=6.3.5.3;Name=purS;dbxref=COG:COG1828;gene=purS;inference=ab initio prediction:Prodigal:2.6,similar to AA sequence:UniProtKB:P12049;locus_tag=assembly_00729;product=Phosphoribosylformylglycinamidine synthase subunit PurS;protein_id=gnl|Prokka|assembly_00729
gnl|Prokka|assembly_1	prokka	gene	681452	681706	.	+	.	ID=assembly_00729_gene;Name=purS;gene=purS;locus_tag=assembly_00729
gnl|Prokka|assembly_1	Prodigal:2.6	CDS	681703	682386	.	+	0	ID=assembly_00730;Parent=assembly_00730_gene;eC_number=6.3.5.3;Name=purQ;dbxref=COG:COG0047;gene=purQ;inference=ab initio prediction:Prodigal:2.6,similar to AA sequence:UniProtKB:P12041;locus_tag=assembly_00730;product=Phosphoribosylformylglycinamidine synthase subunit PurQ;protein_id=gnl|Prokka|assembly_00730
gnl|Prokka|assembly_1	prokka	gene	681703	682386	.	+	.	ID=assembly_00730_gene;Name=purQ;gene=purQ;locus_tag=assembly_00730
gnl|Prokka|assembly_1	Prodigal:2.6	CDS	682370	684598	.	+	0	ID=assembly_00731;Parent=assembly_00731_gene;eC_number=6.3.5.3;Name=purL;dbxref=COG:COG0046;gene=purL;inference=ab initio prediction:Prodigal:2.6,similar to AA sequence:UniProtKB:P12042;locus_tag=assembly_00731;product=Phosphoribosylformylglycinamidine synthase subunit PurL;protein_id=gnl|Prokka|assembly_00731
gnl|Prokka|assembly_1	prokka	gene	682370	684598	.	+	.	ID=assembly_00731_gene;Name=purL;gene=purL;locus_tag=assembly_00731
gnl|Prokka|assembly_1	Prodigal:2.6	CDS	684574	686004	.	+	0	ID=assembly_00732;Parent=assembly_00732_gene;eC_number=2.4.2.14;Name=purF;dbxref=COG:COG0034;gene=purF;inference=ab initio prediction:Prodigal:2.6,similar to AA sequence:UniProtKB:P00497;locus_tag=assembly_00732;product=Amidophosphoribosyltransferase;protein_id=gnl|Prokka|assembly_00732
gnl|Prokka|assembly_1	prokka	gene	684574	686004	.	+	.	ID=assembly_00732_gene;Name=purF;gene=purF;locus_tag=assembly_00732
gnl|Prokka|assembly_1	Prodigal:2.6	CDS	686106	687146	.	+	0	ID=assembly_00733;Parent=assembly_00733_gene;eC_number=6.3.3.1;Name=purM;dbxref=COG:COG0150;gene=purM;inference=ab initio prediction:Prodigal:2.6,similar to AA sequence:UniProtKB:Q81ZH0;locus_tag=assembly_00733;product=Phosphoribosylformylglycinamidine cyclo-ligase;protein_id=gnl|Prokka|assembly_00733
gnl|Prokka|assembly_1	prokka	gene	686106	687146	.	+	.	ID=assembly_00733_gene;Name=purM;gene=purM;locus_tag=assembly_00733
gnl|Prokka|assembly_1	Prodigal:2.6	CDS	687143	687730	.	+	0	ID=assembly_00734;Parent=assembly_00734_gene;eC_number=2.1.2.2;Name=purN;gene=purN;inference=ab initio prediction:Prodigal:2.6,similar to AA sequence:UniProtKB:P99162;locus_tag=assembly_00734;product=Phosphoribosylglycinamide formyltransferase;protein_id=gnl|Prokka|assembly_00734
gnl|Prokka|assembly_1	prokka	gene	687143	687730	.	+	.	ID=assembly_00734_gene;Name=purN;gene=purN;locus_tag=assembly_00734
gnl|Prokka|assembly_1	Prodigal:2.6	CDS	687727	689265	.	+	0	ID=assembly_00735;Parent=assembly_00735_gene;Name=purH;gene=purH;inference=ab initio prediction:Prodigal:2.6,similar to AA sequence:UniProtKB:P67544;locus_tag=assembly_00735;product=Bifunctional purine biosynthesis protein PurH;protein_id=gnl|Prokka|assembly_00735
gnl|Prokka|assembly_1	prokka	gene	687727	689265	.	+	.	ID=assembly_00735_gene;Name=purH;gene=purH;locus_tag=assembly_00735
gnl|Prokka|assembly_1	Prodigal:2.6	CDS	689281	690549	.	+	0	ID=assembly_00736;Parent=assembly_00736_gene;eC_number=6.3.4.13;Name=purD;dbxref=COG:COG0151;gene=purD;inference=ab initio prediction:Prodigal:2.6,similar to AA sequence:UniProtKB:P12039;locus_tag=assembly_00736;product=Phosphoribosylamine--glycine ligase;protein_id=gnl|Prokka|assembly_00736
gnl|Prokka|assembly_1	prokka	gene	689281	690549	.	+	.	ID=assembly_00736_gene;Name=purD;gene=purD;locus_tag=assembly_00736
gnl|Prokka|assembly_1	Prodigal:2.6	CDS	690589	691008	.	-	0	ID=assembly_00737;Parent=assembly_00737_gene;Name=lrpC_2;dbxref=COG:COG1522;gene=lrpC_2;inference=ab initio prediction:Prodigal:2.6,similar to AA sequence:UniProtKB:P96582;locus_tag=assembly_00737;product=HTH-type transcriptional regulator LrpC;protein_id=gnl|Prokka|assembly_00737
gnl|Prokka|assembly_1	prokka	gene	690589	691008	.	-	.	ID=assembly_00737_gene;Name=lrpC_2;gene=lrpC_2;locus_tag=assembly_00737
gnl|Prokka|assembly_1	Prodigal:2.6	CDS	691152	692426	.	+	0	ID=assembly_00738;Parent=assembly_00738_gene;Name=yjeH;dbxref=COG:COG0531;gene=yjeH;inference=ab initio prediction:Prodigal:2.6,similar to AA sequence:UniProtKB:P39277;locus_tag=assembly_00738;product=L-methionine/branched-chain amino acid exporter YjeH;protein_id=gnl|Prokka|assembly_00738
gnl|Prokka|assembly_1	prokka	gene	691152	692426	.	+	.	ID=assembly_00738_gene;Name=yjeH;gene=yjeH;locus_tag=assembly_00738
gnl|Prokka|assembly_1	Prodigal:2.6	CDS	692441	692668	.	-	0	ID=assembly_00739;Parent=assembly_00739_gene;inference=ab initio prediction:Prodigal:2.6;locus_tag=assembly_00739;product=hypothetical protein;protein_id=gnl|Prokka|assembly_00739
gnl|Prokka|assembly_1	prokka	gene	692441	692668	.	-	.	ID=assembly_00739_gene;locus_tag=assembly_00739
gnl|Prokka|assembly_1	Prodigal:2.6	CDS	692798	694540	.	+	0	ID=assembly_00740;Parent=assembly_00740_gene;eC_number=3.5.4.2;Name=yerA;dbxref=COG:COG1001;gene=yerA;inference=ab initio prediction:Prodigal:2.6,similar to AA sequence:UniProtKB:O34909;locus_tag=assembly_00740;product=Putative adenine deaminase YerA;protein_id=gnl|Prokka|assembly_00740
gnl|Prokka|assembly_1	prokka	gene	692798	694540	.	+	.	ID=assembly_00740_gene;Name=yerA;gene=yerA;locus_tag=assembly_00740
gnl|Prokka|assembly_1	Prodigal:2.6	CDS	694567	695562	.	+	0	ID=assembly_00741;Parent=assembly_00741_gene;Name=yerB;gene=yerB;inference=ab initio prediction:Prodigal:2.6,similar to AA sequence:UniProtKB:O34968;locus_tag=assembly_00741;product=Putative lipoprotein YerB;protein_id=gnl|Prokka|assembly_00741
gnl|Prokka|assembly_1	prokka	gene	694567	695562	.	+	.	ID=assembly_00741_gene;Name=yerB;gene=yerB;locus_tag=assembly_00741
gnl|Prokka|assembly_1	Prodigal:2.6	CDS	695565	695879	.	+	0	ID=assembly_00742;Parent=assembly_00742_gene;inference=ab initio prediction:Prodigal:2.6;locus_tag=assembly_00742;product=hypothetical protein;protein_id=gnl|Prokka|assembly_00742
gnl|Prokka|assembly_1	prokka	gene	695565	695879	.	+	.	ID=assembly_00742_gene;locus_tag=assembly_00742
gnl|Prokka|assembly_1	Prodigal:2.6	CDS	695917	697494	.	-	0	ID=assembly_00743;Parent=assembly_00743_gene;eC_number=1.4.7.1;Name=gltB_1;gene=gltB_1;inference=ab initio prediction:Prodigal:2.6,similar to AA sequence:UniProtKB:P55037;locus_tag=assembly_00743;product=Ferredoxin-dependent glutamate synthase 1;protein_id=gnl|Prokka|assembly_00743
gnl|Prokka|assembly_1	prokka	gene	695917	697494	.	-	.	ID=assembly_00743_gene;Name=gltB_1;gene=gltB_1;locus_tag=assembly_00743
gnl|Prokka|assembly_1	Prodigal:2.6	CDS	697758	698444	.	+	0	ID=assembly_00744;Parent=assembly_00744_gene;eC_number=2.5.1.-;Name=pcrB;dbxref=COG:COG1646;gene=pcrB;inference=ab initio prediction:Prodigal:2.6,similar to AA sequence:UniProtKB:O34790;locus_tag=assembly_00744;product=Heptaprenylglyceryl phosphate synthase;protein_id=gnl|Prokka|assembly_00744
gnl|Prokka|assembly_1	prokka	gene	697758	698444	.	+	.	ID=assembly_00744_gene;Name=pcrB;gene=pcrB;locus_tag=assembly_00744
gnl|Prokka|assembly_1	Prodigal:2.6	CDS	698506	700725	.	+	0	ID=assembly_00745;Parent=assembly_00745_gene;eC_number=3.6.4.12;Name=pcrA;dbxref=COG:COG0210;gene=pcrA;inference=ab initio prediction:Prodigal:2.6,similar to AA sequence:UniProtKB:O34580;locus_tag=assembly_00745;product=ATP-dependent DNA helicase PcrA;protein_id=gnl|Prokka|assembly_00745
gnl|Prokka|assembly_1	prokka	gene	698506	700725	.	+	.	ID=assembly_00745_gene;Name=pcrA;gene=pcrA;locus_tag=assembly_00745
gnl|Prokka|assembly_1	Prodigal:2.6	CDS	700749	702755	.	+	0	ID=assembly_00746;Parent=assembly_00746_gene;eC_number=6.5.1.2;Name=ligA;gene=ligA;inference=ab initio prediction:Prodigal:2.6,similar to AA sequence:UniProtKB:O87703;locus_tag=assembly_00746;product=DNA ligase;protein_id=gnl|Prokka|assembly_00746
gnl|Prokka|assembly_1	prokka	gene	700749	702755	.	+	.	ID=assembly_00746_gene;Name=ligA;gene=ligA;locus_tag=assembly_00746
gnl|Prokka|assembly_1	Prodigal:2.6	CDS	702771	703961	.	+	0	ID=assembly_00747;Parent=assembly_00747_gene;inference=ab initio prediction:Prodigal:2.6;locus_tag=assembly_00747;product=hypothetical protein;protein_id=gnl|Prokka|assembly_00747
gnl|Prokka|assembly_1	prokka	gene	702771	703961	.	+	.	ID=assembly_00747_gene;locus_tag=assembly_00747
gnl|Prokka|assembly_1	Prodigal:2.6	CDS	704132	705133	.	+	0	ID=assembly_00748;Parent=assembly_00748_gene;eC_number=2.7.11.1;Name=srkA;gene=srkA;inference=ab initio prediction:Prodigal:2.6,protein motif:HAMAP:MF_01497;locus_tag=assembly_00748;product=Stress response kinase A;protein_id=gnl|Prokka|assembly_00748
gnl|Prokka|assembly_1	prokka	gene	704132	705133	.	+	.	ID=assembly_00748_gene;Name=srkA;gene=srkA;locus_tag=assembly_00748
gnl|Prokka|assembly_1	Prodigal:2.6	CDS	705171	705863	.	-	0	ID=assembly_00749;Parent=assembly_00749_gene;Name=sapB;dbxref=COG:COG1285;gene=sapB;inference=ab initio prediction:Prodigal:2.6,similar to AA sequence:UniProtKB:Q45514;locus_tag=assembly_00749;product=Protein SapB;protein_id=gnl|Prokka|assembly_00749
gnl|Prokka|assembly_1	prokka	gene	705171	705863	.	-	.	ID=assembly_00749_gene;Name=sapB;gene=sapB;locus_tag=assembly_00749
gnl|Prokka|assembly_1	Prodigal:2.6	CDS	705975	707453	.	-	0	ID=assembly_00750;Parent=assembly_00750_gene;Name=opuE;dbxref=COG:COG0591;gene=opuE;inference=ab initio prediction:Prodigal:2.6,similar to AA sequence:UniProtKB:O06493;locus_tag=assembly_00750;product=Osmoregulated proline transporter OpuE;protein_id=gnl|Prokka|assembly_00750
gnl|Prokka|assembly_1	prokka	gene	705975	707453	.	-	.	ID=assembly_00750_gene;Name=opuE;gene=opuE;locus_tag=assembly_00750
gnl|Prokka|assembly_1	Prodigal:2.6	CDS	707867	708157	.	+	0	ID=assembly_00751;Parent=assembly_00751_gene;eC_number=6.3.5.-;Name=gatC;dbxref=COG:COG0721;gene=gatC;inference=ab initio prediction:Prodigal:2.6,similar to AA sequence:UniProtKB:P68807;locus_tag=assembly_00751;product=Aspartyl/glutamyl-tRNA(Asn/Gln) amidotransferase subunit C;protein_id=gnl|Prokka|assembly_00751
gnl|Prokka|assembly_1	prokka	gene	707867	708157	.	+	.	ID=assembly_00751_gene;Name=gatC;gene=gatC;locus_tag=assembly_00751
gnl|Prokka|assembly_1	Prodigal:2.6	CDS	708173	709630	.	+	0	ID=assembly_00752;Parent=assembly_00752_gene;eC_number=6.3.5.7;Name=gatA;dbxref=COG:COG0154;gene=gatA;inference=ab initio prediction:Prodigal:2.6,similar to AA sequence:UniProtKB:P63488;locus_tag=assembly_00752;product=Glutamyl-tRNA(Gln) amidotransferase subunit A;protein_id=gnl|Prokka|assembly_00752
gnl|Prokka|assembly_1	prokka	gene	708173	709630	.	+	.	ID=assembly_00752_gene;Name=gatA;gene=gatA;locus_tag=assembly_00752
gnl|Prokka|assembly_1	Prodigal:2.6	CDS	709644	711074	.	+	0	ID=assembly_00753;Parent=assembly_00753_gene;eC_number=6.3.5.-;Name=gatB;dbxref=COG:COG0064;gene=gatB;inference=ab initio prediction:Prodigal:2.6,similar to AA sequence:UniProtKB:O30509;locus_tag=assembly_00753;product=Aspartyl/glutamyl-tRNA(Asn/Gln) amidotransferase subunit B;protein_id=gnl|Prokka|assembly_00753
gnl|Prokka|assembly_1	prokka	gene	709644	711074	.	+	.	ID=assembly_00753_gene;Name=gatB;gene=gatB;locus_tag=assembly_00753
gnl|Prokka|assembly_1	Prodigal:2.6	CDS	711111	711959	.	-	0	ID=assembly_00754;Parent=assembly_00754_gene;Name=kstR2;gene=kstR2;inference=ab initio prediction:Prodigal:2.6,similar to AA sequence:UniProtKB:P9WMB9;locus_tag=assembly_00754;product=HTH-type transcriptional repressor KstR2;protein_id=gnl|Prokka|assembly_00754
gnl|Prokka|assembly_1	prokka	gene	711111	711959	.	-	.	ID=assembly_00754_gene;Name=kstR2;gene=kstR2;locus_tag=assembly_00754
gnl|Prokka|assembly_1	Prodigal:2.6	CDS	712091	715249	.	+	0	ID=assembly_00755;Parent=assembly_00755_gene;Name=swrC;dbxref=COG:COG0841;gene=swrC;inference=ab initio prediction:Prodigal:2.6,similar to AA sequence:UniProtKB:O31501;locus_tag=assembly_00755;product=Swarming motility protein SwrC;protein_id=gnl|Prokka|assembly_00755
gnl|Prokka|assembly_1	prokka	gene	712091	715249	.	+	.	ID=assembly_00755_gene;Name=swrC;gene=swrC;locus_tag=assembly_00755
gnl|Prokka|assembly_1	Prodigal:2.6	CDS	715573	716484	.	+	0	ID=assembly_00756;Parent=assembly_00756_gene;eC_number=2.7.1.107;Name=dagK;dbxref=COG:COG1597;gene=dagK;inference=ab initio prediction:Prodigal:2.6,similar to AA sequence:UniProtKB:O31502;locus_tag=assembly_00756;product=Diacylglycerol kinase;protein_id=gnl|Prokka|assembly_00756
gnl|Prokka|assembly_1	prokka	gene	715573	716484	.	+	.	ID=assembly_00756_gene;Name=dagK;gene=dagK;locus_tag=assembly_00756
gnl|Prokka|assembly_1	Infernal:1.1	misc_RNA	716616	716682	.	-	.	ID=assembly_00757;Parent=assembly_00757_gene;inference=COORDINATES:profile:Infernal:1.1;locus_tag=assembly_00757;product=Bacillaceae-1
gnl|Prokka|assembly_1	prokka	gene	716616	716682	.	-	.	ID=assembly_00757_gene;locus_tag=assembly_00757
gnl|Prokka|assembly_1	Prodigal:2.6	CDS	716794	718182	.	+	0	ID=assembly_00758;Parent=assembly_00758_gene;eC_number=2.1.1.189;Name=rlmCD_1;dbxref=COG:COG2265;gene=rlmCD_1;inference=ab initio prediction:Prodigal:2.6,similar to AA sequence:UniProtKB:O31503;locus_tag=assembly_00758;product=23S rRNA (uracil-C(5))-methyltransferase RlmCD;protein_id=gnl|Prokka|assembly_00758
gnl|Prokka|assembly_1	prokka	gene	716794	718182	.	+	.	ID=assembly_00758_gene;Name=rlmCD_1;gene=rlmCD_1;locus_tag=assembly_00758
gnl|Prokka|assembly_1	Prodigal:2.6	CDS	719870	720205	.	+	0	ID=assembly_00759;Parent=assembly_00759_gene;inference=ab initio prediction:Prodigal:2.6;locus_tag=assembly_00759;product=hypothetical protein;protein_id=gnl|Prokka|assembly_00759
gnl|Prokka|assembly_1	prokka	gene	719870	720205	.	+	.	ID=assembly_00759_gene;locus_tag=assembly_00759
gnl|Prokka|assembly_1	Prodigal:2.6	CDS	720760	722760	.	+	0	ID=assembly_00760;Parent=assembly_00760_gene;Name=recF_2;gene=recF_2;inference=ab initio prediction:Prodigal:2.6,protein motif:HAMAP:MF_00365;locus_tag=assembly_00760;product=DNA replication and repair protein RecF;protein_id=gnl|Prokka|assembly_00760
gnl|Prokka|assembly_1	prokka	gene	720760	722760	.	+	.	ID=assembly_00760_gene;Name=recF_2;gene=recF_2;locus_tag=assembly_00760
gnl|Prokka|assembly_1	Prodigal:2.6	CDS	722750	724498	.	+	0	ID=assembly_00761;Parent=assembly_00761_gene;eC_number=3.6.4.12;Name=yjcD_1;dbxref=COG:COG0210;gene=yjcD_1;inference=ab initio prediction:Prodigal:2.6,similar to AA sequence:UniProtKB:O31626;locus_tag=assembly_00761;product=Putative ATP-dependent DNA helicase YjcD;protein_id=gnl|Prokka|assembly_00761
gnl|Prokka|assembly_1	prokka	gene	722750	724498	.	+	.	ID=assembly_00761_gene;Name=yjcD_1;gene=yjcD_1;locus_tag=assembly_00761
gnl|Prokka|assembly_1	Prodigal:2.6	CDS	725195	725782	.	+	0	ID=assembly_00762;Parent=assembly_00762_gene;inference=ab initio prediction:Prodigal:2.6;locus_tag=assembly_00762;product=hypothetical protein;protein_id=gnl|Prokka|assembly_00762
gnl|Prokka|assembly_1	prokka	gene	725195	725782	.	+	.	ID=assembly_00762_gene;locus_tag=assembly_00762
gnl|Prokka|assembly_1	Prodigal:2.6	CDS	726214	726513	.	+	0	ID=assembly_00763;Parent=assembly_00763_gene;inference=ab initio prediction:Prodigal:2.6;locus_tag=assembly_00763;product=hypothetical protein;protein_id=gnl|Prokka|assembly_00763
gnl|Prokka|assembly_1	prokka	gene	726214	726513	.	+	.	ID=assembly_00763_gene;locus_tag=assembly_00763
gnl|Prokka|assembly_1	Prodigal:2.6	CDS	727023	727220	.	-	0	ID=assembly_00764;Parent=assembly_00764_gene;inference=ab initio prediction:Prodigal:2.6;locus_tag=assembly_00764;product=hypothetical protein;protein_id=gnl|Prokka|assembly_00764
gnl|Prokka|assembly_1	prokka	gene	727023	727220	.	-	.	ID=assembly_00764_gene;locus_tag=assembly_00764
gnl|Prokka|assembly_1	Prodigal:2.6	CDS	727428	728072	.	-	0	ID=assembly_00765;Parent=assembly_00765_gene;eC_number=3.1.-.-;Name=rapA_1;dbxref=COG:COG0457;gene=rapA_1;inference=ab initio prediction:Prodigal:2.6,similar to AA sequence:UniProtKB:Q00828;locus_tag=assembly_00765;product=Response regulator aspartate phosphatase A;protein_id=gnl|Prokka|assembly_00765
gnl|Prokka|assembly_1	prokka	gene	727428	728072	.	-	.	ID=assembly_00765_gene;Name=rapA_1;gene=rapA_1;locus_tag=assembly_00765
gnl|Prokka|assembly_1	Prodigal:2.6	CDS	728261	728566	.	-	0	ID=assembly_00766;Parent=assembly_00766_gene;inference=ab initio prediction:Prodigal:2.6;locus_tag=assembly_00766;product=hypothetical protein;protein_id=gnl|Prokka|assembly_00766
gnl|Prokka|assembly_1	prokka	gene	728261	728566	.	-	.	ID=assembly_00766_gene;locus_tag=assembly_00766
gnl|Prokka|assembly_1	Prodigal:2.6	CDS	728651	729046	.	-	0	ID=assembly_00767;Parent=assembly_00767_gene;inference=ab initio prediction:Prodigal:2.6;locus_tag=assembly_00767;product=hypothetical protein;protein_id=gnl|Prokka|assembly_00767
gnl|Prokka|assembly_1	prokka	gene	728651	729046	.	-	.	ID=assembly_00767_gene;locus_tag=assembly_00767
gnl|Prokka|assembly_1	Prodigal:2.6	CDS	729254	729463	.	-	0	ID=assembly_00768;Parent=assembly_00768_gene;Name=yezG;gene=yezG;inference=ab initio prediction:Prodigal:2.6,similar to AA sequence:UniProtKB:C0H3X4;locus_tag=assembly_00768;product=putative antitoxin YezG;protein_id=gnl|Prokka|assembly_00768
gnl|Prokka|assembly_1	prokka	gene	729254	729463	.	-	.	ID=assembly_00768_gene;Name=yezG;gene=yezG;locus_tag=assembly_00768
gnl|Prokka|assembly_1	Prodigal:2.6	CDS	729761	729967	.	-	0	ID=assembly_00769;Parent=assembly_00769_gene;inference=ab initio prediction:Prodigal:2.6;locus_tag=assembly_00769;product=hypothetical protein;protein_id=gnl|Prokka|assembly_00769
gnl|Prokka|assembly_1	prokka	gene	729761	729967	.	-	.	ID=assembly_00769_gene;locus_tag=assembly_00769
gnl|Prokka|assembly_1	Prodigal:2.6	CDS	729992	731860	.	-	0	ID=assembly_00770;Parent=assembly_00770_gene;eC_number=3.1.-.-;Name=yeeF_1;gene=yeeF_1;inference=ab initio prediction:Prodigal:2.6,similar to AA sequence:UniProtKB:O31506;locus_tag=assembly_00770;product=Putative ribonuclease YeeF;protein_id=gnl|Prokka|assembly_00770
gnl|Prokka|assembly_1	prokka	gene	729992	731860	.	-	.	ID=assembly_00770_gene;Name=yeeF_1;gene=yeeF_1;locus_tag=assembly_00770
gnl|Prokka|assembly_1	Prodigal:2.6	CDS	732027	732365	.	+	0	ID=assembly_00771;Parent=assembly_00771_gene;inference=ab initio prediction:Prodigal:2.6;locus_tag=assembly_00771;product=hypothetical protein;protein_id=gnl|Prokka|assembly_00771
gnl|Prokka|assembly_1	prokka	gene	732027	732365	.	+	.	ID=assembly_00771_gene;locus_tag=assembly_00771
gnl|Prokka|assembly_1	Prodigal:2.6	CDS	732378	733298	.	+	0	ID=assembly_00772;Parent=assembly_00772_gene;inference=ab initio prediction:Prodigal:2.6;locus_tag=assembly_00772;product=hypothetical protein;protein_id=gnl|Prokka|assembly_00772
gnl|Prokka|assembly_1	prokka	gene	732378	733298	.	+	.	ID=assembly_00772_gene;locus_tag=assembly_00772
gnl|Prokka|assembly_1	Prodigal:2.6	CDS	733454	734614	.	+	0	ID=assembly_00773;Parent=assembly_00773_gene;inference=ab initio prediction:Prodigal:2.6;locus_tag=assembly_00773;product=hypothetical protein;protein_id=gnl|Prokka|assembly_00773
gnl|Prokka|assembly_1	prokka	gene	733454	734614	.	+	.	ID=assembly_00773_gene;locus_tag=assembly_00773
gnl|Prokka|assembly_1	Prodigal:2.6	CDS	734764	735894	.	+	0	ID=assembly_00774;Parent=assembly_00774_gene;eC_number=3.1.-.-;Name=rapH;gene=rapH;inference=ab initio prediction:Prodigal:2.6,similar to AA sequence:UniProtKB:Q59HN8;locus_tag=assembly_00774;product=Response regulator aspartate phosphatase H;protein_id=gnl|Prokka|assembly_00774
gnl|Prokka|assembly_1	prokka	gene	734764	735894	.	+	.	ID=assembly_00774_gene;Name=rapH;gene=rapH;locus_tag=assembly_00774
gnl|Prokka|assembly_1	Prodigal:2.6	CDS	735884	736057	.	+	0	ID=assembly_00775;Parent=assembly_00775_gene;inference=ab initio prediction:Prodigal:2.6;locus_tag=assembly_00775;product=hypothetical protein;protein_id=gnl|Prokka|assembly_00775
gnl|Prokka|assembly_1	prokka	gene	735884	736057	.	+	.	ID=assembly_00775_gene;locus_tag=assembly_00775
gnl|Prokka|assembly_1	Prodigal:2.6	CDS	736217	736936	.	+	0	ID=assembly_00776;Parent=assembly_00776_gene;inference=ab initio prediction:Prodigal:2.6,similar to AA sequence:UniProtKB:P67182;locus_tag=assembly_00776;product=putative transcriptional regulatory protein;protein_id=gnl|Prokka|assembly_00776
gnl|Prokka|assembly_1	prokka	gene	736217	736936	.	+	.	ID=assembly_00776_gene;locus_tag=assembly_00776
gnl|Prokka|assembly_1	Prodigal:2.6	CDS	737070	737516	.	+	0	ID=assembly_00777;Parent=assembly_00777_gene;Name=yeeK;gene=yeeK;inference=ab initio prediction:Prodigal:2.6,similar to AA sequence:UniProtKB:O31510;locus_tag=assembly_00777;product=Spore coat protein YeeK;protein_id=gnl|Prokka|assembly_00777
gnl|Prokka|assembly_1	prokka	gene	737070	737516	.	+	.	ID=assembly_00777_gene;Name=yeeK;gene=yeeK;locus_tag=assembly_00777
gnl|Prokka|assembly_1	Prodigal:2.6	CDS	737631	738215	.	+	0	ID=assembly_00778;Parent=assembly_00778_gene;Name=comR_1;gene=comR_1;inference=ab initio prediction:Prodigal:2.6,similar to AA sequence:UniProtKB:P75952;locus_tag=assembly_00778;product=HTH-type transcriptional repressor ComR;protein_id=gnl|Prokka|assembly_00778
gnl|Prokka|assembly_1	prokka	gene	737631	738215	.	+	.	ID=assembly_00778_gene;Name=comR_1;gene=comR_1;locus_tag=assembly_00778
gnl|Prokka|assembly_1	Prodigal:2.6	CDS	738294	738737	.	+	0	ID=assembly_00779;Parent=assembly_00779_gene;Name=yesE;dbxref=COG:COG3631;gene=yesE;inference=ab initio prediction:Prodigal:2.6,similar to AA sequence:UniProtKB:O31511;locus_tag=assembly_00779;product=putative protein YesE;protein_id=gnl|Prokka|assembly_00779
gnl|Prokka|assembly_1	prokka	gene	738294	738737	.	+	.	ID=assembly_00779_gene;Name=yesE;gene=yesE;locus_tag=assembly_00779
gnl|Prokka|assembly_1	Prodigal:2.6	CDS	738734	739582	.	+	0	ID=assembly_00780;Parent=assembly_00780_gene;eC_number=1.7.-.-;Name=azoB;gene=azoB;inference=ab initio prediction:Prodigal:2.6,similar to AA sequence:UniProtKB:Q8KU07;locus_tag=assembly_00780;product=NAD(P)H azoreductase;protein_id=gnl|Prokka|assembly_00780
gnl|Prokka|assembly_1	prokka	gene	738734	739582	.	+	.	ID=assembly_00780_gene;Name=azoB;gene=azoB;locus_tag=assembly_00780
gnl|Prokka|assembly_1	Prodigal:2.6	CDS	739729	739977	.	+	0	ID=assembly_00781;Parent=assembly_00781_gene;inference=ab initio prediction:Prodigal:2.6;locus_tag=assembly_00781;product=hypothetical protein;protein_id=gnl|Prokka|assembly_00781
gnl|Prokka|assembly_1	prokka	gene	739729	739977	.	+	.	ID=assembly_00781_gene;locus_tag=assembly_00781
gnl|Prokka|assembly_1	Prodigal:2.6	CDS	739961	740224	.	+	0	ID=assembly_00782;Parent=assembly_00782_gene;inference=ab initio prediction:Prodigal:2.6;locus_tag=assembly_00782;product=hypothetical protein;protein_id=gnl|Prokka|assembly_00782
gnl|Prokka|assembly_1	prokka	gene	739961	740224	.	+	.	ID=assembly_00782_gene;locus_tag=assembly_00782
gnl|Prokka|assembly_1	Prodigal:2.6	CDS	740239	740808	.	+	0	ID=assembly_00783;Parent=assembly_00783_gene;eC_number=1.11.1.6;inference=ab initio prediction:Prodigal:2.6,similar to AA sequence:UniProtKB:P60355;locus_tag=assembly_00783;product=Manganese catalase;protein_id=gnl|Prokka|assembly_00783
gnl|Prokka|assembly_1	prokka	gene	740239	740808	.	+	.	ID=assembly_00783_gene;locus_tag=assembly_00783
gnl|Prokka|assembly_1	Prodigal:2.6	CDS	740933	741475	.	+	0	ID=assembly_00784;Parent=assembly_00784_gene;inference=ab initio prediction:Prodigal:2.6;locus_tag=assembly_00784;product=hypothetical protein;protein_id=gnl|Prokka|assembly_00784
gnl|Prokka|assembly_1	prokka	gene	740933	741475	.	+	.	ID=assembly_00784_gene;locus_tag=assembly_00784
gnl|Prokka|assembly_1	Prodigal:2.6	CDS	741526	741678	.	+	0	ID=assembly_00785;Parent=assembly_00785_gene;inference=ab initio prediction:Prodigal:2.6;locus_tag=assembly_00785;product=hypothetical protein;protein_id=gnl|Prokka|assembly_00785
gnl|Prokka|assembly_1	prokka	gene	741526	741678	.	+	.	ID=assembly_00785_gene;locus_tag=assembly_00785
gnl|Prokka|assembly_1	Prodigal:2.6	CDS	741922	742545	.	+	0	ID=assembly_00786;Parent=assembly_00786_gene;Name=yesV_1;dbxref=COG:COG5578;gene=yesV_1;inference=ab initio prediction:Prodigal:2.6,similar to AA sequence:UniProtKB:O31525;locus_tag=assembly_00786;product=putative protein YesV;protein_id=gnl|Prokka|assembly_00786
gnl|Prokka|assembly_1	prokka	gene	741922	742545	.	+	.	ID=assembly_00786_gene;Name=yesV_1;gene=yesV_1;locus_tag=assembly_00786
gnl|Prokka|assembly_1	Prodigal:2.6	CDS	742542	744275	.	+	0	ID=assembly_00787;Parent=assembly_00787_gene;eC_number=2.7.13.3;Name=btsS;dbxref=COG:COG3275;gene=btsS;inference=ab initio prediction:Prodigal:2.6,similar to AA sequence:UniProtKB:P0AD14;locus_tag=assembly_00787;product=Sensor histidine kinase BtsS;protein_id=gnl|Prokka|assembly_00787
gnl|Prokka|assembly_1	prokka	gene	742542	744275	.	+	.	ID=assembly_00787_gene;Name=btsS;gene=btsS;locus_tag=assembly_00787
gnl|Prokka|assembly_1	Prodigal:2.6	CDS	744275	745381	.	+	0	ID=assembly_00788;Parent=assembly_00788_gene;inference=ab initio prediction:Prodigal:2.6,similar to AA sequence:UniProtKB:Q7A7X9;locus_tag=assembly_00788;product=putative response regulatory protein;protein_id=gnl|Prokka|assembly_00788
gnl|Prokka|assembly_1	prokka	gene	744275	745381	.	+	.	ID=assembly_00788_gene;locus_tag=assembly_00788
gnl|Prokka|assembly_1	Prodigal:2.6	CDS	745485	746768	.	+	0	ID=assembly_00789;Parent=assembly_00789_gene;Name=yesO;dbxref=COG:COG1653;gene=yesO;inference=ab initio prediction:Prodigal:2.6,similar to AA sequence:UniProtKB:O31518;locus_tag=assembly_00789;product=Putative ABC transporter substrate-binding protein YesO;protein_id=gnl|Prokka|assembly_00789
gnl|Prokka|assembly_1	prokka	gene	745485	746768	.	+	.	ID=assembly_00789_gene;Name=yesO;gene=yesO;locus_tag=assembly_00789
gnl|Prokka|assembly_1	Prodigal:2.6	CDS	746765	747694	.	+	0	ID=assembly_00790;Parent=assembly_00790_gene;Name=lacF_1;gene=lacF_1;inference=ab initio prediction:Prodigal:2.6,similar to AA sequence:UniProtKB:P29823;locus_tag=assembly_00790;product=Lactose transport system permease protein LacF;protein_id=gnl|Prokka|assembly_00790
gnl|Prokka|assembly_1	prokka	gene	746765	747694	.	+	.	ID=assembly_00790_gene;Name=lacF_1;gene=lacF_1;locus_tag=assembly_00790
gnl|Prokka|assembly_1	Prodigal:2.6	CDS	747698	748588	.	+	0	ID=assembly_00791;Parent=assembly_00791_gene;Name=araQ_1;dbxref=COG:COG0395;gene=araQ_1;inference=ab initio prediction:Prodigal:2.6,similar to AA sequence:UniProtKB:P94530;locus_tag=assembly_00791;product=L-arabinose transport system permease protein AraQ;protein_id=gnl|Prokka|assembly_00791
gnl|Prokka|assembly_1	prokka	gene	747698	748588	.	+	.	ID=assembly_00791_gene;Name=araQ_1;gene=araQ_1;locus_tag=assembly_00791
gnl|Prokka|assembly_1	Prodigal:2.6	CDS	748604	749638	.	+	0	ID=assembly_00792;Parent=assembly_00792_gene;eC_number=3.2.1.172;Name=yesR;dbxref=COG:COG4225;gene=yesR;inference=ab initio prediction:Prodigal:2.6,similar to AA sequence:UniProtKB:O31521;locus_tag=assembly_00792;product=Unsaturated rhamnogalacturonyl hydrolase YesR;protein_id=gnl|Prokka|assembly_00792
gnl|Prokka|assembly_1	prokka	gene	748604	749638	.	+	.	ID=assembly_00792_gene;Name=yesR;gene=yesR;locus_tag=assembly_00792
gnl|Prokka|assembly_1	Prodigal:2.6	CDS	749661	751946	.	+	0	ID=assembly_00793;Parent=assembly_00793_gene;Name=yesS_1;dbxref=COG:COG2207;gene=yesS_1;inference=ab initio prediction:Prodigal:2.6,similar to AA sequence:UniProtKB:O31522;locus_tag=assembly_00793;product=HTH-type transcriptional regulator YesS;protein_id=gnl|Prokka|assembly_00793
gnl|Prokka|assembly_1	prokka	gene	749661	751946	.	+	.	ID=assembly_00793_gene;Name=yesS_1;gene=yesS_1;locus_tag=assembly_00793
gnl|Prokka|assembly_1	Prodigal:2.6	CDS	751963	752658	.	+	0	ID=assembly_00794;Parent=assembly_00794_gene;eC_number=3.1.1.-;Name=rhgT;dbxref=COG:COG2755;gene=rhgT;inference=ab initio prediction:Prodigal:2.6,similar to AA sequence:UniProtKB:O31523;locus_tag=assembly_00794;product=Rhamnogalacturonan acetylesterase RhgT;protein_id=gnl|Prokka|assembly_00794
gnl|Prokka|assembly_1	prokka	gene	751963	752658	.	+	.	ID=assembly_00794_gene;Name=rhgT;gene=rhgT;locus_tag=assembly_00794
gnl|Prokka|assembly_1	Prodigal:2.6	CDS	752651	753313	.	+	0	ID=assembly_00795;Parent=assembly_00795_gene;Name=yesU;gene=yesU;inference=ab initio prediction:Prodigal:2.6,similar to AA sequence:UniProtKB:O31524;locus_tag=assembly_00795;product=putative protein YesU;protein_id=gnl|Prokka|assembly_00795
gnl|Prokka|assembly_1	prokka	gene	752651	753313	.	+	.	ID=assembly_00795_gene;Name=yesU;gene=yesU;locus_tag=assembly_00795
gnl|Prokka|assembly_1	Prodigal:2.6	CDS	753310	753936	.	+	0	ID=assembly_00796;Parent=assembly_00796_gene;Name=yesV_2;dbxref=COG:COG5578;gene=yesV_2;inference=ab initio prediction:Prodigal:2.6,similar to AA sequence:UniProtKB:O31525;locus_tag=assembly_00796;product=putative protein YesV;protein_id=gnl|Prokka|assembly_00796
gnl|Prokka|assembly_1	prokka	gene	753310	753936	.	+	.	ID=assembly_00796_gene;Name=yesV_2;gene=yesV_2;locus_tag=assembly_00796
gnl|Prokka|assembly_1	Prodigal:2.6	CDS	754075	755919	.	+	0	ID=assembly_00797;Parent=assembly_00797_gene;eC_number=4.2.2.23;Name=yesW;gene=yesW;inference=ab initio prediction:Prodigal:2.6,similar to AA sequence:UniProtKB:O31526;locus_tag=assembly_00797;product=Rhamnogalacturonan endolyase YesW;protein_id=gnl|Prokka|assembly_00797
gnl|Prokka|assembly_1	prokka	gene	754075	755919	.	+	.	ID=assembly_00797_gene;Name=yesW;gene=yesW;locus_tag=assembly_00797
gnl|Prokka|assembly_1	Prodigal:2.6	CDS	755995	757803	.	+	0	ID=assembly_00798;Parent=assembly_00798_gene;eC_number=4.2.2.24;Name=yesX;gene=yesX;inference=ab initio prediction:Prodigal:2.6,similar to AA sequence:UniProtKB:O31527;locus_tag=assembly_00798;product=Rhamnogalacturonan exolyase YesX;protein_id=gnl|Prokka|assembly_00798
gnl|Prokka|assembly_1	prokka	gene	755995	757803	.	+	.	ID=assembly_00798_gene;Name=yesX;gene=yesX;locus_tag=assembly_00798
gnl|Prokka|assembly_1	Prodigal:2.6	CDS	757854	758507	.	+	0	ID=assembly_00799;Parent=assembly_00799_gene;eC_number=3.1.1.-;Name=yesY;dbxref=COG:COG2755;gene=yesY;inference=ab initio prediction:Prodigal:2.6,similar to AA sequence:UniProtKB:O31528;locus_tag=assembly_00799;product=putative rhamnogalacturonan acetylesterase YesY;protein_id=gnl|Prokka|assembly_00799
gnl|Prokka|assembly_1	prokka	gene	757854	758507	.	+	.	ID=assembly_00799_gene;Name=yesY;gene=yesY;locus_tag=assembly_00799
gnl|Prokka|assembly_1	Prodigal:2.6	CDS	758515	760506	.	+	0	ID=assembly_00800;Parent=assembly_00800_gene;eC_number=3.2.1.23;Name=yesZ;dbxref=COG:COG1874;gene=yesZ;inference=ab initio prediction:Prodigal:2.6,similar to AA sequence:UniProtKB:O31529;locus_tag=assembly_00800;product=Beta-galactosidase YesZ;protein_id=gnl|Prokka|assembly_00800
gnl|Prokka|assembly_1	prokka	gene	758515	760506	.	+	.	ID=assembly_00800_gene;Name=yesZ;gene=yesZ;locus_tag=assembly_00800
gnl|Prokka|assembly_1	Prodigal:2.6	CDS	760550	763123	.	+	0	ID=assembly_00801;Parent=assembly_00801_gene;inference=ab initio prediction:Prodigal:2.6;locus_tag=assembly_00801;product=hypothetical protein;protein_id=gnl|Prokka|assembly_00801
gnl|Prokka|assembly_1	prokka	gene	760550	763123	.	+	.	ID=assembly_00801_gene;locus_tag=assembly_00801
gnl|Prokka|assembly_1	Prodigal:2.6	CDS	763245	764753	.	+	0	ID=assembly_00802;Parent=assembly_00802_gene;Name=lipO_1;dbxref=COG:COG1653;gene=lipO_1;inference=ab initio prediction:Prodigal:2.6,similar to AA sequence:UniProtKB:P37966;locus_tag=assembly_00802;product=Lipoprotein LipO;protein_id=gnl|Prokka|assembly_00802
gnl|Prokka|assembly_1	prokka	gene	763245	764753	.	+	.	ID=assembly_00802_gene;Name=lipO_1;gene=lipO_1;locus_tag=assembly_00802
gnl|Prokka|assembly_1	Prodigal:2.6	CDS	764808	765764	.	+	0	ID=assembly_00803;Parent=assembly_00803_gene;Name=yteP_1;dbxref=COG:COG4209;gene=yteP_1;inference=ab initio prediction:Prodigal:2.6,similar to AA sequence:UniProtKB:C0SPB3;locus_tag=assembly_00803;product=putative multiple-sugar transport system permease YteP;protein_id=gnl|Prokka|assembly_00803
gnl|Prokka|assembly_1	prokka	gene	764808	765764	.	+	.	ID=assembly_00803_gene;Name=yteP_1;gene=yteP_1;locus_tag=assembly_00803
gnl|Prokka|assembly_1	Prodigal:2.6	CDS	765778	766665	.	+	0	ID=assembly_00804;Parent=assembly_00804_gene;Name=araQ_2;dbxref=COG:COG0395;gene=araQ_2;inference=ab initio prediction:Prodigal:2.6,similar to AA sequence:UniProtKB:P94530;locus_tag=assembly_00804;product=L-arabinose transport system permease protein AraQ;protein_id=gnl|Prokka|assembly_00804
gnl|Prokka|assembly_1	prokka	gene	765778	766665	.	+	.	ID=assembly_00804_gene;Name=araQ_2;gene=araQ_2;locus_tag=assembly_00804
gnl|Prokka|assembly_1	Prodigal:2.6	CDS	766674	768014	.	+	0	ID=assembly_00805;Parent=assembly_00805_gene;eC_number=3.2.1.67;Name=lplD;dbxref=COG:COG1486;gene=lplD;inference=ab initio prediction:Prodigal:2.6,similar to AA sequence:UniProtKB:P39130;locus_tag=assembly_00805;product=Alpha-galacturonidase;protein_id=gnl|Prokka|assembly_00805
gnl|Prokka|assembly_1	prokka	gene	766674	768014	.	+	.	ID=assembly_00805_gene;Name=lplD;gene=lplD;locus_tag=assembly_00805
gnl|Prokka|assembly_1	Prodigal:2.6	CDS	768089	768784	.	+	0	ID=assembly_00806;Parent=assembly_00806_gene;inference=ab initio prediction:Prodigal:2.6,similar to AA sequence:UniProtKB:O31533;locus_tag=assembly_00806;note=UPF0702 transmembrane protein YetF;product=hypothetical protein;protein_id=gnl|Prokka|assembly_00806
gnl|Prokka|assembly_1	prokka	gene	768089	768784	.	+	.	ID=assembly_00806_gene;locus_tag=assembly_00806
gnl|Prokka|assembly_1	Prodigal:2.6	CDS	768821	769147	.	-	0	ID=assembly_00807;Parent=assembly_00807_gene;eC_number=1.14.14.18;Name=hmoA;dbxref=COG:COG2329;gene=hmoA;inference=ab initio prediction:Prodigal:2.6,similar to AA sequence:UniProtKB:O31534;locus_tag=assembly_00807;product=Heme-degrading monooxygenase HmoA;protein_id=gnl|Prokka|assembly_00807
gnl|Prokka|assembly_1	prokka	gene	768821	769147	.	-	.	ID=assembly_00807_gene;Name=hmoA;gene=hmoA;locus_tag=assembly_00807
gnl|Prokka|assembly_1	Prodigal:2.6	CDS	769251	769613	.	-	0	ID=assembly_00808;Parent=assembly_00808_gene;inference=ab initio prediction:Prodigal:2.6;locus_tag=assembly_00808;product=hypothetical protein;protein_id=gnl|Prokka|assembly_00808
gnl|Prokka|assembly_1	prokka	gene	769251	769613	.	-	.	ID=assembly_00808_gene;locus_tag=assembly_00808
gnl|Prokka|assembly_1	Prodigal:2.6	CDS	769705	770247	.	-	0	ID=assembly_00809;Parent=assembly_00809_gene;inference=ab initio prediction:Prodigal:2.6;locus_tag=assembly_00809;product=hypothetical protein;protein_id=gnl|Prokka|assembly_00809
gnl|Prokka|assembly_1	prokka	gene	769705	770247	.	-	.	ID=assembly_00809_gene;locus_tag=assembly_00809
gnl|Prokka|assembly_1	Prodigal:2.6	CDS	770445	771317	.	+	0	ID=assembly_00810;Parent=assembly_00810_gene;Name=yezB;dbxref=COG:COG1366;gene=yezB;inference=ab initio prediction:Prodigal:2.6,similar to AA sequence:UniProtKB:O31537;locus_tag=assembly_00810;product=putative protein YezB;protein_id=gnl|Prokka|assembly_00810
gnl|Prokka|assembly_1	prokka	gene	770445	771317	.	+	.	ID=assembly_00810_gene;Name=yezB;gene=yezB;locus_tag=assembly_00810
gnl|Prokka|assembly_1	Prodigal:2.6	CDS	771472	771639	.	+	0	ID=assembly_00811;Parent=assembly_00811_gene;inference=ab initio prediction:Prodigal:2.6;locus_tag=assembly_00811;product=hypothetical protein;protein_id=gnl|Prokka|assembly_00811
gnl|Prokka|assembly_1	prokka	gene	771472	771639	.	+	.	ID=assembly_00811_gene;locus_tag=assembly_00811
gnl|Prokka|assembly_1	Prodigal:2.6	CDS	771749	772393	.	+	0	ID=assembly_00812;Parent=assembly_00812_gene;Name=yetJ;dbxref=COG:COG0670;gene=yetJ;inference=ab initio prediction:Prodigal:2.6,similar to AA sequence:UniProtKB:O31539;locus_tag=assembly_00812;product=putative protein YetJ;protein_id=gnl|Prokka|assembly_00812
gnl|Prokka|assembly_1	prokka	gene	771749	772393	.	+	.	ID=assembly_00812_gene;Name=yetJ;gene=yetJ;locus_tag=assembly_00812
gnl|Prokka|assembly_1	Prodigal:2.6	CDS	772459	773385	.	+	0	ID=assembly_00813;Parent=assembly_00813_gene;inference=ab initio prediction:Prodigal:2.6;locus_tag=assembly_00813;product=hypothetical protein;protein_id=gnl|Prokka|assembly_00813
gnl|Prokka|assembly_1	prokka	gene	772459	773385	.	+	.	ID=assembly_00813_gene;locus_tag=assembly_00813
gnl|Prokka|assembly_1	Prodigal:2.6	CDS	773409	773912	.	-	0	ID=assembly_00814;Parent=assembly_00814_gene;Name=mprA_1;dbxref=COG:COG1846;gene=mprA_1;inference=ab initio prediction:Prodigal:2.6,similar to AA sequence:UniProtKB:P0ACR9;locus_tag=assembly_00814;product=Transcriptional repressor MprA;protein_id=gnl|Prokka|assembly_00814
gnl|Prokka|assembly_1	prokka	gene	773409	773912	.	-	.	ID=assembly_00814_gene;Name=mprA_1;gene=mprA_1;locus_tag=assembly_00814
gnl|Prokka|assembly_1	Prodigal:2.6	CDS	774075	775184	.	+	0	ID=assembly_00815;Parent=assembly_00815_gene;eC_number=1.14.13.113;Name=hpxO;dbxref=COG:COG0654;gene=hpxO;inference=ab initio prediction:Prodigal:2.6,similar to AA sequence:UniProtKB:Q6F6Y2;locus_tag=assembly_00815;product=FAD-dependent urate hydroxylase;protein_id=gnl|Prokka|assembly_00815
gnl|Prokka|assembly_1	prokka	gene	774075	775184	.	+	.	ID=assembly_00815_gene;Name=hpxO;gene=hpxO;locus_tag=assembly_00815
gnl|Prokka|assembly_1	Prodigal:2.6	CDS	775219	776289	.	-	0	ID=assembly_00816;Parent=assembly_00816_gene;inference=ab initio prediction:Prodigal:2.6;locus_tag=assembly_00816;product=hypothetical protein;protein_id=gnl|Prokka|assembly_00816
gnl|Prokka|assembly_1	prokka	gene	775219	776289	.	-	.	ID=assembly_00816_gene;locus_tag=assembly_00816
gnl|Prokka|assembly_1	Prodigal:2.6	CDS	776439	779624	.	+	0	ID=assembly_00817;Parent=assembly_00817_gene;Name=cypD;dbxref=COG:COG0369;gene=cypD;inference=ab initio prediction:Prodigal:2.6,similar to AA sequence:UniProtKB:O08394;locus_tag=assembly_00817;product=Bifunctional cytochrome P450/NADPH--P450 reductase 1;protein_id=gnl|Prokka|assembly_00817
gnl|Prokka|assembly_1	prokka	gene	776439	779624	.	+	.	ID=assembly_00817_gene;Name=cypD;gene=cypD;locus_tag=assembly_00817
gnl|Prokka|assembly_1	Prodigal:2.6	CDS	780029	781990	.	+	0	ID=assembly_00818;Parent=assembly_00818_gene;Name=ltaS1_1;dbxref=COG:COG1368;gene=ltaS1_1;inference=ab initio prediction:Prodigal:2.6,similar to AA sequence:UniProtKB:Q797B3;locus_tag=assembly_00818;product=Lipoteichoic acid synthase 1;protein_id=gnl|Prokka|assembly_00818
gnl|Prokka|assembly_1	prokka	gene	780029	781990	.	+	.	ID=assembly_00818_gene;Name=ltaS1_1;gene=ltaS1_1;locus_tag=assembly_00818
gnl|Prokka|assembly_1	Prodigal:2.6	CDS	782226	782990	.	+	0	ID=assembly_00819;Parent=assembly_00819_gene;eC_number=2.7.7.33;Name=rfbF;dbxref=COG:COG1208;gene=rfbF;inference=ab initio prediction:Prodigal:2.6,similar to AA sequence:UniProtKB:Q8Z5I4;locus_tag=assembly_00819;product=Glucose-1-phosphate cytidylyltransferase;protein_id=gnl|Prokka|assembly_00819
gnl|Prokka|assembly_1	prokka	gene	782226	782990	.	+	.	ID=assembly_00819_gene;Name=rfbF;gene=rfbF;locus_tag=assembly_00819
gnl|Prokka|assembly_1	Prodigal:2.6	CDS	783063	783965	.	+	0	ID=assembly_00820;Parent=assembly_00820_gene;eC_number=4.2.1.45;Name=rfbG;dbxref=COG:COG0451;gene=rfbG;inference=ab initio prediction:Prodigal:2.6,similar to AA sequence:UniProtKB:P26397;locus_tag=assembly_00820;product=CDP-glucose 4%2C6-dehydratase;protein_id=gnl|Prokka|assembly_00820
gnl|Prokka|assembly_1	prokka	gene	783063	783965	.	+	.	ID=assembly_00820_gene;Name=rfbG;gene=rfbG;locus_tag=assembly_00820
gnl|Prokka|assembly_1	Prodigal:2.6	CDS	783989	784900	.	+	0	ID=assembly_00821;Parent=assembly_00821_gene;inference=ab initio prediction:Prodigal:2.6;locus_tag=assembly_00821;product=hypothetical protein;protein_id=gnl|Prokka|assembly_00821
gnl|Prokka|assembly_1	prokka	gene	783989	784900	.	+	.	ID=assembly_00821_gene;locus_tag=assembly_00821
gnl|Prokka|assembly_1	Prodigal:2.6	CDS	784929	786107	.	+	0	ID=assembly_00822;Parent=assembly_00822_gene;eC_number=2.4.1.338;Name=valG;dbxref=COG:COG0463;gene=valG;inference=ab initio prediction:Prodigal:2.6,similar to AA sequence:UniProtKB:H2K893;locus_tag=assembly_00822;product=Validoxylamine A glucosyltransferase;protein_id=gnl|Prokka|assembly_00822
gnl|Prokka|assembly_1	prokka	gene	784929	786107	.	+	.	ID=assembly_00822_gene;Name=valG;gene=valG;locus_tag=assembly_00822
gnl|Prokka|assembly_1	Prodigal:2.6	CDS	786108	787043	.	+	0	ID=assembly_00823;Parent=assembly_00823_gene;inference=ab initio prediction:Prodigal:2.6;locus_tag=assembly_00823;product=hypothetical protein;protein_id=gnl|Prokka|assembly_00823
gnl|Prokka|assembly_1	prokka	gene	786108	787043	.	+	.	ID=assembly_00823_gene;locus_tag=assembly_00823
gnl|Prokka|assembly_1	Prodigal:2.6	CDS	787074	788303	.	-	0	ID=assembly_00824;Parent=assembly_00824_gene;Name=fsr;gene=fsr;inference=ab initio prediction:Prodigal:2.6,similar to AA sequence:UniProtKB:P52067;locus_tag=assembly_00824;product=Fosmidomycin resistance protein;protein_id=gnl|Prokka|assembly_00824
gnl|Prokka|assembly_1	prokka	gene	787074	788303	.	-	.	ID=assembly_00824_gene;Name=fsr;gene=fsr;locus_tag=assembly_00824
gnl|Prokka|assembly_1	Prodigal:2.6	CDS	788415	789122	.	-	0	ID=assembly_00825;Parent=assembly_00825_gene;eC_number=3.-.-.-;Name=yfnB;dbxref=COG:COG1011;gene=yfnB;inference=ab initio prediction:Prodigal:2.6,similar to AA sequence:UniProtKB:O06480;locus_tag=assembly_00825;product=Putative HAD-hydrolase YfnB;protein_id=gnl|Prokka|assembly_00825
gnl|Prokka|assembly_1	prokka	gene	788415	789122	.	-	.	ID=assembly_00825_gene;Name=yfnB;gene=yfnB;locus_tag=assembly_00825
gnl|Prokka|assembly_1	Prodigal:2.6	CDS	789215	790600	.	-	0	ID=assembly_00826;Parent=assembly_00826_gene;Name=yhdG_1;dbxref=COG:COG0531;gene=yhdG_1;inference=ab initio prediction:Prodigal:2.6,similar to AA sequence:UniProtKB:O07576;locus_tag=assembly_00826;product=putative amino acid permease YhdG;protein_id=gnl|Prokka|assembly_00826
gnl|Prokka|assembly_1	prokka	gene	789215	790600	.	-	.	ID=assembly_00826_gene;Name=yhdG_1;gene=yhdG_1;locus_tag=assembly_00826
gnl|Prokka|assembly_1	Prodigal:2.6	CDS	790850	792307	.	+	0	ID=assembly_00827;Parent=assembly_00827_gene;eC_number=1.2.1.3;Name=yfmT;dbxref=COG:COG1012;gene=yfmT;inference=ab initio prediction:Prodigal:2.6,similar to AA sequence:UniProtKB:O06478;locus_tag=assembly_00827;product=Putative aldehyde dehydrogenase YfmT;protein_id=gnl|Prokka|assembly_00827
gnl|Prokka|assembly_1	prokka	gene	790850	792307	.	+	.	ID=assembly_00827_gene;Name=yfmT;gene=yfmT;locus_tag=assembly_00827
gnl|Prokka|assembly_1	Prodigal:2.6	CDS	792327	793181	.	+	0	ID=assembly_00828;Parent=assembly_00828_gene;Name=yfmS;dbxref=COG:COG0840;gene=yfmS;inference=ab initio prediction:Prodigal:2.6,similar to AA sequence:UniProtKB:O06477;locus_tag=assembly_00828;product=Putative sensory transducer protein YfmS;protein_id=gnl|Prokka|assembly_00828
gnl|Prokka|assembly_1	prokka	gene	792327	793181	.	+	.	ID=assembly_00828_gene;Name=yfmS;gene=yfmS;locus_tag=assembly_00828
gnl|Prokka|assembly_1	Prodigal:2.6	CDS	793315	795204	.	+	0	ID=assembly_00829;Parent=assembly_00829_gene;Name=uup;dbxref=COG:COG0488;gene=uup;inference=ab initio prediction:Prodigal:2.6,similar to AA sequence:UniProtKB:P43672;locus_tag=assembly_00829;product=ABC transporter ATP-binding protein uup;protein_id=gnl|Prokka|assembly_00829
gnl|Prokka|assembly_1	prokka	gene	793315	795204	.	+	.	ID=assembly_00829_gene;Name=uup;gene=uup;locus_tag=assembly_00829
gnl|Prokka|assembly_1	Prodigal:2.6	CDS	795327	795773	.	+	0	ID=assembly_00830;Parent=assembly_00830_gene;inference=ab initio prediction:Prodigal:2.6;locus_tag=assembly_00830;product=hypothetical protein;protein_id=gnl|Prokka|assembly_00830
gnl|Prokka|assembly_1	prokka	gene	795327	795773	.	+	.	ID=assembly_00830_gene;locus_tag=assembly_00830
gnl|Prokka|assembly_1	Prodigal:2.6	CDS	795898	796320	.	+	0	ID=assembly_00831;Parent=assembly_00831_gene;Name=yfmP;dbxref=COG:COG0789;gene=yfmP;inference=ab initio prediction:Prodigal:2.6,similar to AA sequence:UniProtKB:O06474;locus_tag=assembly_00831;product=HTH-type transcriptional regulator YfmP;protein_id=gnl|Prokka|assembly_00831
gnl|Prokka|assembly_1	prokka	gene	795898	796320	.	+	.	ID=assembly_00831_gene;Name=yfmP;gene=yfmP;locus_tag=assembly_00831
gnl|Prokka|assembly_1	Prodigal:2.6	CDS	796386	797576	.	+	0	ID=assembly_00832;Parent=assembly_00832_gene;Name=yfmO;gene=yfmO;inference=ab initio prediction:Prodigal:2.6,similar to AA sequence:UniProtKB:O06473;locus_tag=assembly_00832;product=Multidrug efflux protein YfmO;protein_id=gnl|Prokka|assembly_00832
gnl|Prokka|assembly_1	prokka	gene	796386	797576	.	+	.	ID=assembly_00832_gene;Name=yfmO;gene=yfmO;locus_tag=assembly_00832
gnl|Prokka|assembly_1	Prodigal:2.6	CDS	798042	799598	.	-	0	ID=assembly_00833;Parent=assembly_00833_gene;Name=ybiT_2;dbxref=COG:COG0488;gene=ybiT_2;inference=ab initio prediction:Prodigal:2.6,similar to AA sequence:UniProtKB:P0A9U3;locus_tag=assembly_00833;product=putative ABC transporter ATP-binding protein YbiT;protein_id=gnl|Prokka|assembly_00833
gnl|Prokka|assembly_1	prokka	gene	798042	799598	.	-	.	ID=assembly_00833_gene;Name=ybiT_2;gene=ybiT_2;locus_tag=assembly_00833
gnl|Prokka|assembly_1	Prodigal:2.6	CDS	799771	800901	.	+	0	ID=assembly_00834;Parent=assembly_00834_gene;eC_number=3.6.4.13;Name=yfmL;dbxref=COG:COG0513;gene=yfmL;inference=ab initio prediction:Prodigal:2.6,similar to AA sequence:UniProtKB:O34750;locus_tag=assembly_00834;product=putative ATP-dependent RNA helicase YfmL;protein_id=gnl|Prokka|assembly_00834
gnl|Prokka|assembly_1	prokka	gene	799771	800901	.	+	.	ID=assembly_00834_gene;Name=yfmL;gene=yfmL;locus_tag=assembly_00834
gnl|Prokka|assembly_1	Prodigal:2.6	CDS	800969	801415	.	+	0	ID=assembly_00835;Parent=assembly_00835_gene;eC_number=2.3.1.189;Name=mshD_1;gene=mshD_1;inference=ab initio prediction:Prodigal:2.6,protein motif:HAMAP:MF_01698;locus_tag=assembly_00835;product=Mycothiol acetyltransferase;protein_id=gnl|Prokka|assembly_00835
gnl|Prokka|assembly_1	prokka	gene	800969	801415	.	+	.	ID=assembly_00835_gene;Name=mshD_1;gene=mshD_1;locus_tag=assembly_00835
gnl|Prokka|assembly_1	Prodigal:2.6	CDS	801468	802487	.	-	0	ID=assembly_00836;Parent=assembly_00836_gene;eC_number=1.-.-.-;Name=yfmJ;dbxref=COG:COG2130;gene=yfmJ;inference=ab initio prediction:Prodigal:2.6,similar to AA sequence:UniProtKB:O34812;locus_tag=assembly_00836;product=Putative NADP-dependent oxidoreductase YfmJ;protein_id=gnl|Prokka|assembly_00836
gnl|Prokka|assembly_1	prokka	gene	801468	802487	.	-	.	ID=assembly_00836_gene;Name=yfmJ;gene=yfmJ;locus_tag=assembly_00836
gnl|Prokka|assembly_1	Prodigal:2.6	CDS	802969	804189	.	-	0	ID=assembly_00837;Parent=assembly_00837_gene;inference=ab initio prediction:Prodigal:2.6;locus_tag=assembly_00837;product=hypothetical protein;protein_id=gnl|Prokka|assembly_00837
gnl|Prokka|assembly_1	prokka	gene	802969	804189	.	-	.	ID=assembly_00837_gene;locus_tag=assembly_00837
gnl|Prokka|assembly_1	Prodigal:2.6	CDS	804525	805988	.	+	0	ID=assembly_00838;Parent=assembly_00838_gene;eC_number=1.14.99.50;Name=egtB;dbxref=COG:COG1262;gene=egtB;inference=ab initio prediction:Prodigal:2.6,similar to AA sequence:UniProtKB:A0R5N0;locus_tag=assembly_00838;product=Hercynine oxygenase;protein_id=gnl|Prokka|assembly_00838
gnl|Prokka|assembly_1	prokka	gene	804525	805988	.	+	.	ID=assembly_00838_gene;Name=egtB;gene=egtB;locus_tag=assembly_00838
gnl|Prokka|assembly_1	Prodigal:2.6	CDS	806561	807361	.	-	0	ID=assembly_00839;Parent=assembly_00839_gene;Name=yusV_2;dbxref=COG:COG1120;gene=yusV_2;inference=ab initio prediction:Prodigal:2.6,similar to AA sequence:UniProtKB:O32188;locus_tag=assembly_00839;product=putative siderophore transport system ATP-binding protein YusV;protein_id=gnl|Prokka|assembly_00839
gnl|Prokka|assembly_1	prokka	gene	806561	807361	.	-	.	ID=assembly_00839_gene;Name=yusV_2;gene=yusV_2;locus_tag=assembly_00839
gnl|Prokka|assembly_1	Prodigal:2.6	CDS	807374	808375	.	-	0	ID=assembly_00840;Parent=assembly_00840_gene;Name=fecD;dbxref=COG:COG0609;gene=fecD;inference=ab initio prediction:Prodigal:2.6,similar to AA sequence:UniProtKB:P15029;locus_tag=assembly_00840;product=Fe(3+) dicitrate transport system permease protein FecD;protein_id=gnl|Prokka|assembly_00840
gnl|Prokka|assembly_1	prokka	gene	807374	808375	.	-	.	ID=assembly_00840_gene;Name=fecD;gene=fecD;locus_tag=assembly_00840
gnl|Prokka|assembly_1	Prodigal:2.6	CDS	808372	809373	.	-	0	ID=assembly_00841;Parent=assembly_00841_gene;Name=yfiZ_1;dbxref=COG:COG0609;gene=yfiZ_1;inference=ab initio prediction:Prodigal:2.6,similar to AA sequence:UniProtKB:O31568;locus_tag=assembly_00841;product=putative siderophore transport system permease protein YfiZ;protein_id=gnl|Prokka|assembly_00841
gnl|Prokka|assembly_1	prokka	gene	808372	809373	.	-	.	ID=assembly_00841_gene;Name=yfiZ_1;gene=yfiZ_1;locus_tag=assembly_00841
gnl|Prokka|assembly_1	Prodigal:2.6	CDS	809446	810393	.	-	0	ID=assembly_00842;Parent=assembly_00842_gene;Name=yfmC;dbxref=COG:COG4594;gene=yfmC;inference=ab initio prediction:Prodigal:2.6,similar to AA sequence:UniProtKB:O34348;locus_tag=assembly_00842;product=Fe(3+)-citrate-binding protein YfmC;protein_id=gnl|Prokka|assembly_00842
gnl|Prokka|assembly_1	prokka	gene	809446	810393	.	-	.	ID=assembly_00842_gene;Name=yfmC;gene=yfmC;locus_tag=assembly_00842
gnl|Prokka|assembly_1	Prodigal:2.6	CDS	810503	810913	.	-	0	ID=assembly_00843;Parent=assembly_00843_gene;Name=yfmB;gene=yfmB;inference=ab initio prediction:Prodigal:2.6,similar to AA sequence:UniProtKB:O34626;locus_tag=assembly_00843;product=putative protein YfmB;protein_id=gnl|Prokka|assembly_00843
gnl|Prokka|assembly_1	prokka	gene	810503	810913	.	-	.	ID=assembly_00843_gene;Name=yfmB;gene=yfmB;locus_tag=assembly_00843
gnl|Prokka|assembly_1	Prodigal:2.6	CDS	811115	811462	.	+	0	ID=assembly_00844;Parent=assembly_00844_gene;Name=yflT;gene=yflT;inference=ab initio prediction:Prodigal:2.6,similar to AA sequence:UniProtKB:P80241;locus_tag=assembly_00844;product=General stress protein 17M;protein_id=gnl|Prokka|assembly_00844
gnl|Prokka|assembly_1	prokka	gene	811115	811462	.	+	.	ID=assembly_00844_gene;Name=yflT;gene=yflT;locus_tag=assembly_00844
gnl|Prokka|assembly_1	Prodigal:2.6	CDS	811653	812915	.	+	0	ID=assembly_00845;Parent=assembly_00845_gene;eC_number=4.2.2.2;Name=pel;dbxref=COG:COG3866;gene=pel;inference=ab initio prediction:Prodigal:2.6,similar to AA sequence:UniProtKB:P39116;locus_tag=assembly_00845;product=Pectate lyase;protein_id=gnl|Prokka|assembly_00845
gnl|Prokka|assembly_1	prokka	gene	811653	812915	.	+	.	ID=assembly_00845_gene;Name=pel;gene=pel;locus_tag=assembly_00845
gnl|Prokka|assembly_1	Prodigal:2.6	CDS	813042	814478	.	+	0	ID=assembly_00846;Parent=assembly_00846_gene;Name=yflS;dbxref=COG:COG0471;gene=yflS;inference=ab initio prediction:Prodigal:2.6,similar to AA sequence:UniProtKB:O34726;locus_tag=assembly_00846;product=Putative malate transporter YflS;protein_id=gnl|Prokka|assembly_00846
gnl|Prokka|assembly_1	prokka	gene	813042	814478	.	+	.	ID=assembly_00846_gene;Name=yflS;gene=yflS;locus_tag=assembly_00846
gnl|Prokka|assembly_1	Prodigal:2.6	CDS	814606	816234	.	+	0	ID=assembly_00847;Parent=assembly_00847_gene;eC_number=2.7.13.3;Name=citS;dbxref=COG:COG3290;gene=citS;inference=ab initio prediction:Prodigal:2.6,similar to AA sequence:UniProtKB:O34427;locus_tag=assembly_00847;product=Sensor protein CitS;protein_id=gnl|Prokka|assembly_00847
gnl|Prokka|assembly_1	prokka	gene	814606	816234	.	+	.	ID=assembly_00847_gene;Name=citS;gene=citS;locus_tag=assembly_00847
gnl|Prokka|assembly_1	Prodigal:2.6	CDS	816206	816886	.	+	0	ID=assembly_00848;Parent=assembly_00848_gene;Name=citT;dbxref=COG:COG4565;gene=citT;inference=ab initio prediction:Prodigal:2.6,similar to AA sequence:UniProtKB:O34534;locus_tag=assembly_00848;product=Transcriptional regulatory protein CitT;protein_id=gnl|Prokka|assembly_00848
gnl|Prokka|assembly_1	prokka	gene	816206	816886	.	+	.	ID=assembly_00848_gene;Name=citT;gene=citT;locus_tag=assembly_00848
gnl|Prokka|assembly_1	Prodigal:2.6	CDS	816889	817848	.	+	0	ID=assembly_00849;Parent=assembly_00849_gene;inference=ab initio prediction:Prodigal:2.6;locus_tag=assembly_00849;product=hypothetical protein;protein_id=gnl|Prokka|assembly_00849
gnl|Prokka|assembly_1	prokka	gene	816889	817848	.	+	.	ID=assembly_00849_gene;locus_tag=assembly_00849
gnl|Prokka|assembly_1	Prodigal:2.6	CDS	818044	819345	.	+	0	ID=assembly_00850;Parent=assembly_00850_gene;Name=citM;dbxref=COG:COG2851;gene=citM;inference=ab initio prediction:Prodigal:2.6,similar to AA sequence:UniProtKB:P55069;locus_tag=assembly_00850;product=Mg(2+)/citrate complex secondary transporter;protein_id=gnl|Prokka|assembly_00850
gnl|Prokka|assembly_1	prokka	gene	818044	819345	.	+	.	ID=assembly_00850_gene;Name=citM;gene=citM;locus_tag=assembly_00850
gnl|Prokka|assembly_1	Prodigal:2.6	CDS	819401	820195	.	+	0	ID=assembly_00851;Parent=assembly_00851_gene;eC_number=3.-.-.-;Name=yflN_1;dbxref=COG:COG0491;gene=yflN_1;inference=ab initio prediction:Prodigal:2.6,similar to AA sequence:UniProtKB:O34409;locus_tag=assembly_00851;product=putative metallo-hydrolase YflN;protein_id=gnl|Prokka|assembly_00851
gnl|Prokka|assembly_1	prokka	gene	819401	820195	.	+	.	ID=assembly_00851_gene;Name=yflN_1;gene=yflN_1;locus_tag=assembly_00851
gnl|Prokka|assembly_1	Prodigal:2.6	CDS	820314	821405	.	+	0	ID=assembly_00852;Parent=assembly_00852_gene;eC_number=1.14.14.47;Name=nos;dbxref=COG:COG4362;gene=nos;inference=ab initio prediction:Prodigal:2.6,similar to AA sequence:UniProtKB:O34453;locus_tag=assembly_00852;product=Nitric oxide synthase oxygenase;protein_id=gnl|Prokka|assembly_00852
gnl|Prokka|assembly_1	prokka	gene	820314	821405	.	+	.	ID=assembly_00852_gene;Name=nos;gene=nos;locus_tag=assembly_00852
gnl|Prokka|assembly_1	Prodigal:2.6	CDS	821396	821671	.	-	0	ID=assembly_00853;Parent=assembly_00853_gene;eC_number=3.6.1.7;Name=acyP;dbxref=COG:COG1254;gene=acyP;inference=ab initio prediction:Prodigal:2.6,similar to AA sequence:UniProtKB:O35031;locus_tag=assembly_00853;product=Acylphosphatase;protein_id=gnl|Prokka|assembly_00853
gnl|Prokka|assembly_1	prokka	gene	821396	821671	.	-	.	ID=assembly_00853_gene;Name=acyP;gene=acyP;locus_tag=assembly_00853
gnl|Prokka|assembly_1	Prodigal:2.6	CDS	821738	822403	.	+	0	ID=assembly_00854;Parent=assembly_00854_gene;Name=yiiM;dbxref=COG:COG2258;gene=yiiM;inference=ab initio prediction:Prodigal:2.6,similar to AA sequence:UniProtKB:P32157;locus_tag=assembly_00854;product=Protein YiiM;protein_id=gnl|Prokka|assembly_00854
gnl|Prokka|assembly_1	prokka	gene	821738	822403	.	+	.	ID=assembly_00854_gene;Name=yiiM;gene=yiiM;locus_tag=assembly_00854
gnl|Prokka|assembly_1	Prodigal:2.6	CDS	822444	822581	.	-	0	ID=assembly_00855;Parent=assembly_00855_gene;inference=ab initio prediction:Prodigal:2.6;locus_tag=assembly_00855;product=hypothetical protein;protein_id=gnl|Prokka|assembly_00855
gnl|Prokka|assembly_1	prokka	gene	822444	822581	.	-	.	ID=assembly_00855_gene;locus_tag=assembly_00855
gnl|Prokka|assembly_1	Prodigal:2.6	CDS	822738	822893	.	-	0	ID=assembly_00856;Parent=assembly_00856_gene;inference=ab initio prediction:Prodigal:2.6;locus_tag=assembly_00856;product=hypothetical protein;protein_id=gnl|Prokka|assembly_00856
gnl|Prokka|assembly_1	prokka	gene	822738	822893	.	-	.	ID=assembly_00856_gene;locus_tag=assembly_00856
gnl|Prokka|assembly_1	Prodigal:2.6	CDS	823000	823314	.	-	0	ID=assembly_00857;Parent=assembly_00857_gene;Name=yflH_1;gene=yflH_1;inference=ab initio prediction:Prodigal:2.6,similar to AA sequence:UniProtKB:O34306;locus_tag=assembly_00857;product=putative protein YflH;protein_id=gnl|Prokka|assembly_00857
gnl|Prokka|assembly_1	prokka	gene	823000	823314	.	-	.	ID=assembly_00857_gene;Name=yflH_1;gene=yflH_1;locus_tag=assembly_00857
gnl|Prokka|assembly_1	Prodigal:2.6	CDS	823396	824145	.	-	0	ID=assembly_00858;Parent=assembly_00858_gene;eC_number=3.4.11.18;Name=mapB;dbxref=COG:COG0024;gene=mapB;inference=ab initio prediction:Prodigal:2.6,similar to AA sequence:UniProtKB:O34484;locus_tag=assembly_00858;product=Methionine aminopeptidase 2;protein_id=gnl|Prokka|assembly_00858
gnl|Prokka|assembly_1	prokka	gene	823396	824145	.	-	.	ID=assembly_00858_gene;Name=mapB;gene=mapB;locus_tag=assembly_00858
gnl|Prokka|assembly_1	Prodigal:2.6	CDS	824317	825675	.	+	0	ID=assembly_00859;Parent=assembly_00859_gene;Name=nagE;dbxref=COG:COG1263;gene=nagE;inference=ab initio prediction:Prodigal:2.6,similar to AA sequence:UniProtKB:P09323;locus_tag=assembly_00859;product=PTS system N-acetylglucosamine-specific EIICBA component;protein_id=gnl|Prokka|assembly_00859
gnl|Prokka|assembly_1	prokka	gene	824317	825675	.	+	.	ID=assembly_00859_gene;Name=nagE;gene=nagE;locus_tag=assembly_00859
gnl|Prokka|assembly_1	Prodigal:2.6	CDS	825709	827658	.	-	0	ID=assembly_00860;Parent=assembly_00860_gene;Name=ltaS2_1;dbxref=COG:COG1368;gene=ltaS2_1;inference=ab initio prediction:Prodigal:2.6,similar to AA sequence:UniProtKB:O34952;locus_tag=assembly_00860;product=Lipoteichoic acid synthase 2;protein_id=gnl|Prokka|assembly_00860
gnl|Prokka|assembly_1	prokka	gene	825709	827658	.	-	.	ID=assembly_00860_gene;Name=ltaS2_1;gene=ltaS2_1;locus_tag=assembly_00860
gnl|Prokka|assembly_1	Prodigal:2.6	CDS	827915	828307	.	+	0	ID=assembly_00861;Parent=assembly_00861_gene;inference=ab initio prediction:Prodigal:2.6;locus_tag=assembly_00861;product=hypothetical protein;protein_id=gnl|Prokka|assembly_00861
gnl|Prokka|assembly_1	prokka	gene	827915	828307	.	+	.	ID=assembly_00861_gene;locus_tag=assembly_00861
gnl|Prokka|assembly_1	Prodigal:2.6	CDS	828432	829847	.	+	0	ID=assembly_00862;Parent=assembly_00862_gene;Name=alsT_2;dbxref=COG:COG1115;gene=alsT_2;inference=ab initio prediction:Prodigal:2.6,similar to AA sequence:UniProtKB:Q45068;locus_tag=assembly_00862;product=Amino-acid carrier protein AlsT;protein_id=gnl|Prokka|assembly_00862
gnl|Prokka|assembly_1	prokka	gene	828432	829847	.	+	.	ID=assembly_00862_gene;Name=alsT_2;gene=alsT_2;locus_tag=assembly_00862
gnl|Prokka|assembly_1	Prodigal:2.6	CDS	829844	830920	.	-	0	ID=assembly_00863;Parent=assembly_00863_gene;Name=gerAB_1;gene=gerAB_1;inference=ab initio prediction:Prodigal:2.6,similar to AA sequence:UniProtKB:P07869;locus_tag=assembly_00863;product=Spore germination protein A2;protein_id=gnl|Prokka|assembly_00863
gnl|Prokka|assembly_1	prokka	gene	829844	830920	.	-	.	ID=assembly_00863_gene;Name=gerAB_1;gene=gerAB_1;locus_tag=assembly_00863
gnl|Prokka|assembly_1	Prodigal:2.6	CDS	830944	831144	.	-	0	ID=assembly_00864;Parent=assembly_00864_gene;inference=ab initio prediction:Prodigal:2.6;locus_tag=assembly_00864;product=hypothetical protein;protein_id=gnl|Prokka|assembly_00864
gnl|Prokka|assembly_1	prokka	gene	830944	831144	.	-	.	ID=assembly_00864_gene;locus_tag=assembly_00864
gnl|Prokka|assembly_1	Prodigal:2.6	CDS	831160	832314	.	-	0	ID=assembly_00865;Parent=assembly_00865_gene;Name=gerBC_2;gene=gerBC_2;inference=ab initio prediction:Prodigal:2.6,similar to AA sequence:UniProtKB:P39571;locus_tag=assembly_00865;product=Spore germination protein B3;protein_id=gnl|Prokka|assembly_00865
gnl|Prokka|assembly_1	prokka	gene	831160	832314	.	-	.	ID=assembly_00865_gene;Name=gerBC_2;gene=gerBC_2;locus_tag=assembly_00865
gnl|Prokka|assembly_1	Prodigal:2.6	CDS	832295	833836	.	-	0	ID=assembly_00866;Parent=assembly_00866_gene;Name=gerAA_1;gene=gerAA_1;inference=ab initio prediction:Prodigal:2.6,similar to AA sequence:UniProtKB:P07868;locus_tag=assembly_00866;product=Spore germination protein A1;protein_id=gnl|Prokka|assembly_00866
gnl|Prokka|assembly_1	prokka	gene	832295	833836	.	-	.	ID=assembly_00866_gene;Name=gerAA_1;gene=gerAA_1;locus_tag=assembly_00866
gnl|Prokka|assembly_1	Prodigal:2.6	CDS	834029	835441	.	+	0	ID=assembly_00867;Parent=assembly_00867_gene;Name=treP;dbxref=COG:COG1263;gene=treP;inference=ab initio prediction:Prodigal:2.6,similar to AA sequence:UniProtKB:P39794;locus_tag=assembly_00867;product=PTS system trehalose-specific EIIBC component;protein_id=gnl|Prokka|assembly_00867
gnl|Prokka|assembly_1	prokka	gene	834029	835441	.	+	.	ID=assembly_00867_gene;Name=treP;gene=treP;locus_tag=assembly_00867
gnl|Prokka|assembly_1	Prodigal:2.6	CDS	835512	837197	.	+	0	ID=assembly_00868;Parent=assembly_00868_gene;eC_number=3.2.1.93;Name=treA;dbxref=COG:COG0366;gene=treA;inference=ab initio prediction:Prodigal:2.6,similar to AA sequence:UniProtKB:P39795;locus_tag=assembly_00868;product=Trehalose-6-phosphate hydrolase;protein_id=gnl|Prokka|assembly_00868
gnl|Prokka|assembly_1	prokka	gene	835512	837197	.	+	.	ID=assembly_00868_gene;Name=treA;gene=treA;locus_tag=assembly_00868
gnl|Prokka|assembly_1	Prodigal:2.6	CDS	837218	837934	.	+	0	ID=assembly_00869;Parent=assembly_00869_gene;Name=treR;dbxref=COG:COG2188;gene=treR;inference=ab initio prediction:Prodigal:2.6,similar to AA sequence:UniProtKB:P39796;locus_tag=assembly_00869;product=HTH-type transcriptional regulator TreR;protein_id=gnl|Prokka|assembly_00869
gnl|Prokka|assembly_1	prokka	gene	837218	837934	.	+	.	ID=assembly_00869_gene;Name=treR;gene=treR;locus_tag=assembly_00869
gnl|Prokka|assembly_1	Prodigal:2.6	CDS	838074	838739	.	+	0	ID=assembly_00870;Parent=assembly_00870_gene;eC_number=1.-.-.-;Name=yfkO;dbxref=COG:COG0778;gene=yfkO;inference=ab initio prediction:Prodigal:2.6,similar to AA sequence:UniProtKB:O34475;locus_tag=assembly_00870;product=Putative NAD(P)H nitroreductase YfkO;protein_id=gnl|Prokka|assembly_00870
gnl|Prokka|assembly_1	prokka	gene	838074	838739	.	+	.	ID=assembly_00870_gene;Name=yfkO;gene=yfkO;locus_tag=assembly_00870
gnl|Prokka|assembly_1	Prodigal:2.6	CDS	838776	843164	.	-	0	ID=assembly_00871;Parent=assembly_00871_gene;Name=yfkN;dbxref=COG:COG0737;gene=yfkN;inference=ab initio prediction:Prodigal:2.6,similar to AA sequence:UniProtKB:O34313;locus_tag=assembly_00871;product=Trifunctional nucleotide phosphoesterase protein YfkN;protein_id=gnl|Prokka|assembly_00871
gnl|Prokka|assembly_1	prokka	gene	838776	843164	.	-	.	ID=assembly_00871_gene;Name=yfkN;gene=yfkN;locus_tag=assembly_00871
gnl|Prokka|assembly_1	Prodigal:2.6	CDS	843407	843925	.	+	0	ID=assembly_00872;Parent=assembly_00872_gene;eC_number=3.2.-.-;Name=yfkM;dbxref=COG:COG0693;gene=yfkM;inference=ab initio prediction:Prodigal:2.6,similar to AA sequence:UniProtKB:P80876;locus_tag=assembly_00872;product=General stress protein 18;protein_id=gnl|Prokka|assembly_00872
gnl|Prokka|assembly_1	prokka	gene	843407	843925	.	+	.	ID=assembly_00872_gene;Name=yfkM;gene=yfkM;locus_tag=assembly_00872
gnl|Prokka|assembly_1	Prodigal:2.6	CDS	843964	845154	.	-	0	ID=assembly_00873;Parent=assembly_00873_gene;Name=ydiN;gene=ydiN;inference=ab initio prediction:Prodigal:2.6,similar to AA sequence:UniProtKB:P76198;locus_tag=assembly_00873;product=Inner membrane transport protein YdiN;protein_id=gnl|Prokka|assembly_00873
gnl|Prokka|assembly_1	prokka	gene	843964	845154	.	-	.	ID=assembly_00873_gene;Name=ydiN;gene=ydiN;locus_tag=assembly_00873
gnl|Prokka|assembly_1	Prodigal:2.6	CDS	845247	845462	.	-	0	ID=assembly_00874;Parent=assembly_00874_gene;inference=ab initio prediction:Prodigal:2.6,similar to AA sequence:UniProtKB:O35019;locus_tag=assembly_00874;note=UPF0435 protein YfkK;product=hypothetical protein;protein_id=gnl|Prokka|assembly_00874
gnl|Prokka|assembly_1	prokka	gene	845247	845462	.	-	.	ID=assembly_00874_gene;locus_tag=assembly_00874
gnl|Prokka|assembly_1	Prodigal:2.6	CDS	845665	846135	.	+	0	ID=assembly_00875;Parent=assembly_00875_gene;eC_number=3.1.3.48;Name=yfkJ;dbxref=COG:COG0394;gene=yfkJ;inference=ab initio prediction:Prodigal:2.6,similar to AA sequence:UniProtKB:O35016;locus_tag=assembly_00875;product=Low molecular weight protein-tyrosine-phosphatase YfkJ;protein_id=gnl|Prokka|assembly_00875
gnl|Prokka|assembly_1	prokka	gene	845665	846135	.	+	.	ID=assembly_00875_gene;Name=yfkJ;gene=yfkJ;locus_tag=assembly_00875
gnl|Prokka|assembly_1	Prodigal:2.6	CDS	846153	846473	.	+	0	ID=assembly_00876;Parent=assembly_00876_gene;inference=ab initio prediction:Prodigal:2.6;locus_tag=assembly_00876;product=hypothetical protein;protein_id=gnl|Prokka|assembly_00876
gnl|Prokka|assembly_1	prokka	gene	846153	846473	.	+	.	ID=assembly_00876_gene;locus_tag=assembly_00876
gnl|Prokka|assembly_1	Prodigal:2.6	CDS	846497	847324	.	+	0	ID=assembly_00877;Parent=assembly_00877_gene;inference=ab initio prediction:Prodigal:2.6,similar to AA sequence:UniProtKB:P0A8K8;locus_tag=assembly_00877;note=UPF0761 membrane protein YihY;product=hypothetical protein;protein_id=gnl|Prokka|assembly_00877
gnl|Prokka|assembly_1	prokka	gene	846497	847324	.	+	.	ID=assembly_00877_gene;locus_tag=assembly_00877
gnl|Prokka|assembly_1	Prodigal:2.6	CDS	847376	847483	.	+	0	ID=assembly_00878;Parent=assembly_00878_gene;inference=ab initio prediction:Prodigal:2.6;locus_tag=assembly_00878;product=hypothetical protein;protein_id=gnl|Prokka|assembly_00878
gnl|Prokka|assembly_1	prokka	gene	847376	847483	.	+	.	ID=assembly_00878_gene;locus_tag=assembly_00878
gnl|Prokka|assembly_1	Prodigal:2.6	CDS	847523	848698	.	-	0	ID=assembly_00879;Parent=assembly_00879_gene;Name=ycaD;gene=ycaD;inference=ab initio prediction:Prodigal:2.6,similar to AA sequence:UniProtKB:P21503;locus_tag=assembly_00879;product=putative MFS-type transporter YcaD;protein_id=gnl|Prokka|assembly_00879
gnl|Prokka|assembly_1	prokka	gene	847523	848698	.	-	.	ID=assembly_00879_gene;Name=ycaD;gene=ycaD;locus_tag=assembly_00879
gnl|Prokka|assembly_1	Prodigal:2.6	CDS	848866	849921	.	+	0	ID=assembly_00880;Parent=assembly_00880_gene;Name=chaA;dbxref=COG:COG0387;gene=chaA;inference=ab initio prediction:Prodigal:2.6,similar to AA sequence:UniProtKB:O34840;locus_tag=assembly_00880;product=Ca(2+)/H(+) antiporter ChaA;protein_id=gnl|Prokka|assembly_00880
gnl|Prokka|assembly_1	prokka	gene	848866	849921	.	+	.	ID=assembly_00880_gene;Name=chaA;gene=chaA;locus_tag=assembly_00880
gnl|Prokka|assembly_1	Prodigal:2.6	CDS	849995	850786	.	+	0	ID=assembly_00881;Parent=assembly_00881_gene;Name=yfkD;gene=yfkD;inference=ab initio prediction:Prodigal:2.6,similar to AA sequence:UniProtKB:O34579;locus_tag=assembly_00881;product=putative protein YfkD;protein_id=gnl|Prokka|assembly_00881
gnl|Prokka|assembly_1	prokka	gene	849995	850786	.	+	.	ID=assembly_00881_gene;Name=yfkD;gene=yfkD;locus_tag=assembly_00881
gnl|Prokka|assembly_1	Prodigal:2.6	CDS	850825	851661	.	-	0	ID=assembly_00882;Parent=assembly_00882_gene;Name=yfkC;dbxref=COG:COG0668;gene=yfkC;inference=ab initio prediction:Prodigal:2.6,similar to AA sequence:UniProtKB:O35043;locus_tag=assembly_00882;product=putative MscS family protein YfkC;protein_id=gnl|Prokka|assembly_00882
gnl|Prokka|assembly_1	prokka	gene	850825	851661	.	-	.	ID=assembly_00882_gene;Name=yfkC;gene=yfkC;locus_tag=assembly_00882
gnl|Prokka|assembly_1	Prodigal:2.6	CDS	851668	852789	.	-	0	ID=assembly_00883;Parent=assembly_00883_gene;eC_number=4.3.99.3;Name=queE_1;gene=queE_1;inference=ab initio prediction:Prodigal:2.6,protein motif:HAMAP:MF_00917;locus_tag=assembly_00883;product=7-carboxy-7-deazaguanine synthase;protein_id=gnl|Prokka|assembly_00883
gnl|Prokka|assembly_1	prokka	gene	851668	852789	.	-	.	ID=assembly_00883_gene;Name=queE_1;gene=queE_1;locus_tag=assembly_00883
gnl|Prokka|assembly_1	Prodigal:2.6	CDS	852934	853119	.	+	0	ID=assembly_00884;Parent=assembly_00884_gene;inference=ab initio prediction:Prodigal:2.6;locus_tag=assembly_00884;product=hypothetical protein;protein_id=gnl|Prokka|assembly_00884
gnl|Prokka|assembly_1	prokka	gene	852934	853119	.	+	.	ID=assembly_00884_gene;locus_tag=assembly_00884
gnl|Prokka|assembly_1	Prodigal:2.6	CDS	853220	854011	.	+	0	ID=assembly_00885;Parent=assembly_00885_gene;eC_number=3.5.1.-;Name=pdaA_2;dbxref=COG:COG0726;gene=pdaA_2;inference=ab initio prediction:Prodigal:2.6,similar to AA sequence:UniProtKB:O34928;locus_tag=assembly_00885;product=Peptidoglycan-N-acetylmuramic acid deacetylase PdaA;protein_id=gnl|Prokka|assembly_00885
gnl|Prokka|assembly_1	prokka	gene	853220	854011	.	+	.	ID=assembly_00885_gene;Name=pdaA_2;gene=pdaA_2;locus_tag=assembly_00885
gnl|Prokka|assembly_1	Prodigal:2.6	CDS	854049	854909	.	-	0	ID=assembly_00886;Parent=assembly_00886_gene;eC_number=1.1.1.31;Name=mmsB;dbxref=COG:COG2084;gene=mmsB;inference=ab initio prediction:Prodigal:2.6,similar to AA sequence:UniProtKB:P28811;locus_tag=assembly_00886;product=3-hydroxyisobutyrate dehydrogenase;protein_id=gnl|Prokka|assembly_00886
gnl|Prokka|assembly_1	prokka	gene	854049	854909	.	-	.	ID=assembly_00886_gene;Name=mmsB;gene=mmsB;locus_tag=assembly_00886
gnl|Prokka|assembly_1	Prodigal:2.6	CDS	855008	855967	.	-	0	ID=assembly_00887;Parent=assembly_00887_gene;Name=corA_1;dbxref=COG:COG0598;gene=corA_1;inference=ab initio prediction:Prodigal:2.6,similar to AA sequence:UniProtKB:Q9WZ31;locus_tag=assembly_00887;product=Cobalt/magnesium transport protein CorA;protein_id=gnl|Prokka|assembly_00887
gnl|Prokka|assembly_1	prokka	gene	855008	855967	.	-	.	ID=assembly_00887_gene;Name=corA_1;gene=corA_1;locus_tag=assembly_00887
gnl|Prokka|assembly_1	Prodigal:2.6	CDS	856085	856948	.	+	0	ID=assembly_00888;Parent=assembly_00888_gene;eC_number=3.2.2.21;Name=alkA_2;dbxref=COG:COG0122;gene=alkA_2;inference=ab initio prediction:Prodigal:2.6,similar to AA sequence:UniProtKB:P37878;locus_tag=assembly_00888;product=DNA-3-methyladenine glycosylase;protein_id=gnl|Prokka|assembly_00888
gnl|Prokka|assembly_1	prokka	gene	856085	856948	.	+	.	ID=assembly_00888_gene;Name=alkA_2;gene=alkA_2;locus_tag=assembly_00888
gnl|Prokka|assembly_1	Prodigal:2.6	CDS	857062	858462	.	+	0	ID=assembly_00889;Parent=assembly_00889_gene;eC_number=2.1.1.189;Name=rlmCD_2;dbxref=COG:COG2265;gene=rlmCD_2;inference=ab initio prediction:Prodigal:2.6,similar to AA sequence:UniProtKB:O31503;locus_tag=assembly_00889;product=23S rRNA (uracil-C(5))-methyltransferase RlmCD;protein_id=gnl|Prokka|assembly_00889
gnl|Prokka|assembly_1	prokka	gene	857062	858462	.	+	.	ID=assembly_00889_gene;Name=rlmCD_2;gene=rlmCD_2;locus_tag=assembly_00889
gnl|Prokka|assembly_1	Prodigal:2.6	CDS	858873	859850	.	+	0	ID=assembly_00890;Parent=assembly_00890_gene;eC_number=1.3.1.-;Name=dus_2;gene=dus_2;inference=ab initio prediction:Prodigal:2.6,similar to AA sequence:UniProtKB:P67717;locus_tag=assembly_00890;product=putative tRNA-dihydrouridine synthase;protein_id=gnl|Prokka|assembly_00890
gnl|Prokka|assembly_1	prokka	gene	858873	859850	.	+	.	ID=assembly_00890_gene;Name=dus_2;gene=dus_2;locus_tag=assembly_00890
gnl|Prokka|assembly_1	Prodigal:2.6	CDS	860027	860212	.	+	0	ID=assembly_00891;Parent=assembly_00891_gene;inference=ab initio prediction:Prodigal:2.6;locus_tag=assembly_00891;product=hypothetical protein;protein_id=gnl|Prokka|assembly_00891
gnl|Prokka|assembly_1	prokka	gene	860027	860212	.	+	.	ID=assembly_00891_gene;locus_tag=assembly_00891
gnl|Prokka|assembly_1	Prodigal:2.6	CDS	860510	861199	.	+	0	ID=assembly_00892;Parent=assembly_00892_gene;inference=ab initio prediction:Prodigal:2.6;locus_tag=assembly_00892;product=hypothetical protein;protein_id=gnl|Prokka|assembly_00892
gnl|Prokka|assembly_1	prokka	gene	860510	861199	.	+	.	ID=assembly_00892_gene;locus_tag=assembly_00892
gnl|Prokka|assembly_1	Prodigal:2.6	CDS	861431	862432	.	+	0	ID=assembly_00893;Parent=assembly_00893_gene;eC_number=1.1.1.-;Name=acoA;dbxref=COG:COG1071;gene=acoA;inference=ab initio prediction:Prodigal:2.6,similar to AA sequence:UniProtKB:O31404;locus_tag=assembly_00893;product=Acetoin:2%2C6-dichlorophenolindophenol oxidoreductase subunit alpha;protein_id=gnl|Prokka|assembly_00893
gnl|Prokka|assembly_1	prokka	gene	861431	862432	.	+	.	ID=assembly_00893_gene;Name=acoA;gene=acoA;locus_tag=assembly_00893
gnl|Prokka|assembly_1	Prodigal:2.6	CDS	862436	863464	.	+	0	ID=assembly_00894;Parent=assembly_00894_gene;eC_number=1.1.1.-;Name=acoB;dbxref=COG:COG0022;gene=acoB;inference=ab initio prediction:Prodigal:2.6,similar to AA sequence:UniProtKB:P27746;locus_tag=assembly_00894;product=Acetoin:2%2C6-dichlorophenolindophenol oxidoreductase subunit beta;protein_id=gnl|Prokka|assembly_00894
gnl|Prokka|assembly_1	prokka	gene	862436	863464	.	+	.	ID=assembly_00894_gene;Name=acoB;gene=acoB;locus_tag=assembly_00894
gnl|Prokka|assembly_1	Prodigal:2.6	CDS	863478	864674	.	+	0	ID=assembly_00895;Parent=assembly_00895_gene;eC_number=2.3.1.12;Name=pdhC_1;gene=pdhC_1;inference=ab initio prediction:Prodigal:2.6,similar to AA sequence:UniProtKB:P11961;locus_tag=assembly_00895;product=Dihydrolipoyllysine-residue acetyltransferase component of pyruvate dehydrogenase complex;protein_id=gnl|Prokka|assembly_00895
gnl|Prokka|assembly_1	prokka	gene	863478	864674	.	+	.	ID=assembly_00895_gene;Name=pdhC_1;gene=pdhC_1;locus_tag=assembly_00895
gnl|Prokka|assembly_1	Prodigal:2.6	CDS	864695	866071	.	+	0	ID=assembly_00896;Parent=assembly_00896_gene;eC_number=1.8.1.4;Name=pdhD_1;gene=pdhD_1;inference=ab initio prediction:Prodigal:2.6,similar to AA sequence:UniProtKB:P11959;locus_tag=assembly_00896;product=Dihydrolipoyl dehydrogenase;protein_id=gnl|Prokka|assembly_00896
gnl|Prokka|assembly_1	prokka	gene	864695	866071	.	+	.	ID=assembly_00896_gene;Name=pdhD_1;gene=pdhD_1;locus_tag=assembly_00896
gnl|Prokka|assembly_1	Prodigal:2.6	CDS	866187	868004	.	+	0	ID=assembly_00897;Parent=assembly_00897_gene;Name=acoR;dbxref=COG:COG3284;gene=acoR;inference=ab initio prediction:Prodigal:2.6,similar to AA sequence:UniProtKB:O31551;locus_tag=assembly_00897;product=Acetoin dehydrogenase operon transcriptional activator AcoR;protein_id=gnl|Prokka|assembly_00897
gnl|Prokka|assembly_1	prokka	gene	866187	868004	.	+	.	ID=assembly_00897_gene;Name=acoR;gene=acoR;locus_tag=assembly_00897
gnl|Prokka|assembly_1	Prodigal:2.6	CDS	868058	868237	.	+	0	ID=assembly_00898;Parent=assembly_00898_gene;Name=sspH;gene=sspH;inference=ab initio prediction:Prodigal:2.6,similar to AA sequence:UniProtKB:O31552;locus_tag=assembly_00898;product=Small%2C acid-soluble spore protein H;protein_id=gnl|Prokka|assembly_00898
gnl|Prokka|assembly_1	prokka	gene	868058	868237	.	+	.	ID=assembly_00898_gene;Name=sspH;gene=sspH;locus_tag=assembly_00898
gnl|Prokka|assembly_1	Prodigal:2.6	CDS	868273	868602	.	-	0	ID=assembly_00899;Parent=assembly_00899_gene;inference=ab initio prediction:Prodigal:2.6,similar to AA sequence:UniProtKB:P76169;locus_tag=assembly_00899;note=UPF0060 membrane protein YnfA;product=hypothetical protein;protein_id=gnl|Prokka|assembly_00899
gnl|Prokka|assembly_1	prokka	gene	868273	868602	.	-	.	ID=assembly_00899_gene;locus_tag=assembly_00899
gnl|Prokka|assembly_1	Prodigal:2.6	CDS	868652	869209	.	-	0	ID=assembly_00900;Parent=assembly_00900_gene;inference=ab initio prediction:Prodigal:2.6;locus_tag=assembly_00900;product=hypothetical protein;protein_id=gnl|Prokka|assembly_00900
gnl|Prokka|assembly_1	prokka	gene	868652	869209	.	-	.	ID=assembly_00900_gene;locus_tag=assembly_00900
gnl|Prokka|assembly_1	Prodigal:2.6	CDS	869223	869999	.	-	0	ID=assembly_00901;Parent=assembly_00901_gene;inference=ab initio prediction:Prodigal:2.6;locus_tag=assembly_00901;product=hypothetical protein;protein_id=gnl|Prokka|assembly_00901
gnl|Prokka|assembly_1	prokka	gene	869223	869999	.	-	.	ID=assembly_00901_gene;locus_tag=assembly_00901
gnl|Prokka|assembly_1	Prodigal:2.6	CDS	870011	871234	.	-	0	ID=assembly_00902;Parent=assembly_00902_gene;inference=ab initio prediction:Prodigal:2.6;locus_tag=assembly_00902;product=hypothetical protein;protein_id=gnl|Prokka|assembly_00902
gnl|Prokka|assembly_1	prokka	gene	870011	871234	.	-	.	ID=assembly_00902_gene;locus_tag=assembly_00902
gnl|Prokka|assembly_1	Prodigal:2.6	CDS	871240	871554	.	-	0	ID=assembly_00903;Parent=assembly_00903_gene;inference=ab initio prediction:Prodigal:2.6,similar to AA sequence:UniProtKB:Q8DZR0;locus_tag=assembly_00903;product=ESAT-6-like protein;protein_id=gnl|Prokka|assembly_00903
gnl|Prokka|assembly_1	prokka	gene	871240	871554	.	-	.	ID=assembly_00903_gene;locus_tag=assembly_00903
gnl|Prokka|assembly_1	Prodigal:2.6	CDS	871890	873239	.	+	0	ID=assembly_00904;Parent=assembly_00904_gene;eC_number=3.2.1.122;Name=glvA;dbxref=COG:COG1486;gene=glvA;inference=ab initio prediction:Prodigal:2.6,similar to AA sequence:UniProtKB:P54716;locus_tag=assembly_00904;product=Maltose-6'-phosphate glucosidase;protein_id=gnl|Prokka|assembly_00904
gnl|Prokka|assembly_1	prokka	gene	871890	873239	.	+	.	ID=assembly_00904_gene;Name=glvA;gene=glvA;locus_tag=assembly_00904
gnl|Prokka|assembly_1	Prodigal:2.6	CDS	873304	874068	.	+	0	ID=assembly_00905;Parent=assembly_00905_gene;Name=glvR;dbxref=COG:COG1737;gene=glvR;inference=ab initio prediction:Prodigal:2.6,similar to AA sequence:UniProtKB:P54717;locus_tag=assembly_00905;product=HTH-type transcriptional regulator GlvR;protein_id=gnl|Prokka|assembly_00905
gnl|Prokka|assembly_1	prokka	gene	873304	874068	.	+	.	ID=assembly_00905_gene;Name=glvR;gene=glvR;locus_tag=assembly_00905
gnl|Prokka|assembly_1	Prodigal:2.6	CDS	874083	875666	.	+	0	ID=assembly_00906;Parent=assembly_00906_gene;Name=malP_1;dbxref=COG:COG1263;gene=malP_1;inference=ab initio prediction:Prodigal:2.6,similar to AA sequence:UniProtKB:P54715;locus_tag=assembly_00906;product=PTS system maltose-specific EIICB component;protein_id=gnl|Prokka|assembly_00906
gnl|Prokka|assembly_1	prokka	gene	874083	875666	.	+	.	ID=assembly_00906_gene;Name=malP_1;gene=malP_1;locus_tag=assembly_00906
gnl|Prokka|assembly_1	Prodigal:2.6	CDS	875789	878122	.	+	0	ID=assembly_00907;Parent=assembly_00907_gene;eC_number=5.1.3.37;Name=algE5;gene=algE5;inference=ab initio prediction:Prodigal:2.6,similar to AA sequence:UniProtKB:Q44492;locus_tag=assembly_00907;product=Mannuronan C5-epimerase AlgE5;protein_id=gnl|Prokka|assembly_00907
gnl|Prokka|assembly_1	prokka	gene	875789	878122	.	+	.	ID=assembly_00907_gene;Name=algE5;gene=algE5;locus_tag=assembly_00907
gnl|Prokka|assembly_1	Prodigal:2.6	CDS	878537	880258	.	+	0	ID=assembly_00908;Parent=assembly_00908_gene;dbxref=COG:COG1132;inference=ab initio prediction:Prodigal:2.6,similar to AA sequence:UniProtKB:P9WQJ1;locus_tag=assembly_00908;product=putative ABC transporter ATP-binding protein;protein_id=gnl|Prokka|assembly_00908
gnl|Prokka|assembly_1	prokka	gene	878537	880258	.	+	.	ID=assembly_00908_gene;locus_tag=assembly_00908
gnl|Prokka|assembly_1	Prodigal:2.6	CDS	880252	882066	.	+	0	ID=assembly_00909;Parent=assembly_00909_gene;dbxref=COG:COG1132;inference=ab initio prediction:Prodigal:2.6,similar to AA sequence:UniProtKB:Q9WYC4;locus_tag=assembly_00909;product=putative ABC transporter ATP-binding protein;protein_id=gnl|Prokka|assembly_00909
gnl|Prokka|assembly_1	prokka	gene	880252	882066	.	+	.	ID=assembly_00909_gene;locus_tag=assembly_00909
gnl|Prokka|assembly_1	Prodigal:2.6	CDS	882220	882624	.	+	0	ID=assembly_00910;Parent=assembly_00910_gene;eC_number=1.-.-.-;Name=catD;dbxref=COG:COG2259;gene=catD;inference=ab initio prediction:Prodigal:2.6,similar to AA sequence:UniProtKB:P54720;locus_tag=assembly_00910;product=Putative oxidoreductase CatD;protein_id=gnl|Prokka|assembly_00910
gnl|Prokka|assembly_1	prokka	gene	882220	882624	.	+	.	ID=assembly_00910_gene;Name=catD;gene=catD;locus_tag=assembly_00910
gnl|Prokka|assembly_1	Prodigal:2.6	CDS	882642	883499	.	+	0	ID=assembly_00911;Parent=assembly_00911_gene;eC_number=1.13.11.2;Name=catE;dbxref=COG:COG2514;gene=catE;inference=ab initio prediction:Prodigal:2.6,similar to AA sequence:UniProtKB:P54721;locus_tag=assembly_00911;product=Catechol-2%2C3-dioxygenase;protein_id=gnl|Prokka|assembly_00911
gnl|Prokka|assembly_1	prokka	gene	882642	883499	.	+	.	ID=assembly_00911_gene;Name=catE;gene=catE;locus_tag=assembly_00911
gnl|Prokka|assembly_1	Prodigal:2.6	CDS	883580	883696	.	+	0	ID=assembly_00912;Parent=assembly_00912_gene;inference=ab initio prediction:Prodigal:2.6;locus_tag=assembly_00912;product=hypothetical protein;protein_id=gnl|Prokka|assembly_00912
gnl|Prokka|assembly_1	prokka	gene	883580	883696	.	+	.	ID=assembly_00912_gene;locus_tag=assembly_00912
gnl|Prokka|assembly_1	Prodigal:2.6	CDS	883668	884819	.	+	0	ID=assembly_00913;Parent=assembly_00913_gene;eC_number=2.7.13.3;Name=liaS_2;dbxref=COG:COG4585;gene=liaS_2;inference=ab initio prediction:Prodigal:2.6,similar to AA sequence:UniProtKB:O32198;locus_tag=assembly_00913;product=Sensor histidine kinase LiaS;protein_id=gnl|Prokka|assembly_00913
gnl|Prokka|assembly_1	prokka	gene	883668	884819	.	+	.	ID=assembly_00913_gene;Name=liaS_2;gene=liaS_2;locus_tag=assembly_00913
gnl|Prokka|assembly_1	Prodigal:2.6	CDS	884816	885478	.	+	0	ID=assembly_00914;Parent=assembly_00914_gene;Name=degU_1;dbxref=COG:COG2197;gene=degU_1;inference=ab initio prediction:Prodigal:2.6,similar to AA sequence:UniProtKB:P13800;locus_tag=assembly_00914;product=Transcriptional regulatory protein DegU;protein_id=gnl|Prokka|assembly_00914
gnl|Prokka|assembly_1	prokka	gene	884816	885478	.	+	.	ID=assembly_00914_gene;Name=degU_1;gene=degU_1;locus_tag=assembly_00914
gnl|Prokka|assembly_1	Prodigal:2.6	CDS	885622	886557	.	+	0	ID=assembly_00915;Parent=assembly_00915_gene;Name=yadG;dbxref=COG:COG1131;gene=yadG;inference=ab initio prediction:Prodigal:2.6,similar to AA sequence:UniProtKB:P36879;locus_tag=assembly_00915;product=putative ABC transporter ATP-binding protein YadG;protein_id=gnl|Prokka|assembly_00915
gnl|Prokka|assembly_1	prokka	gene	885622	886557	.	+	.	ID=assembly_00915_gene;Name=yadG;gene=yadG;locus_tag=assembly_00915
gnl|Prokka|assembly_1	Prodigal:2.6	CDS	886569	887759	.	+	0	ID=assembly_00916;Parent=assembly_00916_gene;inference=ab initio prediction:Prodigal:2.6;locus_tag=assembly_00916;product=hypothetical protein;protein_id=gnl|Prokka|assembly_00916
gnl|Prokka|assembly_1	prokka	gene	886569	887759	.	+	.	ID=assembly_00916_gene;locus_tag=assembly_00916
gnl|Prokka|assembly_1	Prodigal:2.6	CDS	887773	888930	.	+	0	ID=assembly_00917;Parent=assembly_00917_gene;Name=ybhS;dbxref=COG:COG0842;gene=ybhS;inference=ab initio prediction:Prodigal:2.6,similar to AA sequence:UniProtKB:P0AFQ2;locus_tag=assembly_00917;product=putative multidrug ABC transporter permease YbhS;protein_id=gnl|Prokka|assembly_00917
gnl|Prokka|assembly_1	prokka	gene	887773	888930	.	+	.	ID=assembly_00917_gene;Name=ybhS;gene=ybhS;locus_tag=assembly_00917
gnl|Prokka|assembly_1	Prodigal:2.6	CDS	889003	889551	.	-	0	ID=assembly_00918;Parent=assembly_00918_gene;inference=ab initio prediction:Prodigal:2.6;locus_tag=assembly_00918;product=hypothetical protein;protein_id=gnl|Prokka|assembly_00918
gnl|Prokka|assembly_1	prokka	gene	889003	889551	.	-	.	ID=assembly_00918_gene;locus_tag=assembly_00918
gnl|Prokka|assembly_1	Prodigal:2.6	CDS	889824	890456	.	+	0	ID=assembly_00919;Parent=assembly_00919_gene;eC_number=3.1.1.3;Name=estB;gene=estB;inference=ab initio prediction:Prodigal:2.6,similar to AA sequence:UniProtKB:Q79F14;locus_tag=assembly_00919;product=Extracellular esterase EstB;protein_id=gnl|Prokka|assembly_00919
gnl|Prokka|assembly_1	prokka	gene	889824	890456	.	+	.	ID=assembly_00919_gene;Name=estB;gene=estB;locus_tag=assembly_00919
gnl|Prokka|assembly_1	Prodigal:2.6	CDS	890645	891733	.	+	0	ID=assembly_00920;Parent=assembly_00920_gene;Name=icaC;dbxref=COG:COG3936;gene=icaC;inference=ab initio prediction:Prodigal:2.6,similar to AA sequence:UniProtKB:Q5HKP7;locus_tag=assembly_00920;product=putative poly-beta-1%2C6-N-acetyl-D-glucosamine export protein;protein_id=gnl|Prokka|assembly_00920
gnl|Prokka|assembly_1	prokka	gene	890645	891733	.	+	.	ID=assembly_00920_gene;Name=icaC;gene=icaC;locus_tag=assembly_00920
gnl|Prokka|assembly_1	Prodigal:2.6	CDS	891845	892381	.	+	0	ID=assembly_00921;Parent=assembly_00921_gene;eC_number=3.-.-.-;Name=yfiT;gene=yfiT;inference=ab initio prediction:Prodigal:2.6,similar to AA sequence:UniProtKB:O31562;locus_tag=assembly_00921;product=Putative metal-dependent hydrolase YfiT;protein_id=gnl|Prokka|assembly_00921
gnl|Prokka|assembly_1	prokka	gene	891845	892381	.	+	.	ID=assembly_00921_gene;Name=yfiT;gene=yfiT;locus_tag=assembly_00921
gnl|Prokka|assembly_1	Prodigal:2.6	CDS	892378	893934	.	-	0	ID=assembly_00922;Parent=assembly_00922_gene;Name=bmr3_2;gene=bmr3_2;inference=ab initio prediction:Prodigal:2.6,similar to AA sequence:UniProtKB:P96712;locus_tag=assembly_00922;product=Multidrug resistance protein 3;protein_id=gnl|Prokka|assembly_00922
gnl|Prokka|assembly_1	prokka	gene	892378	893934	.	-	.	ID=assembly_00922_gene;Name=bmr3_2;gene=bmr3_2;locus_tag=assembly_00922
gnl|Prokka|assembly_1	Prodigal:2.6	CDS	894045	894527	.	-	0	ID=assembly_00923;Parent=assembly_00923_gene;Name=yusO_1;gene=yusO_1;inference=ab initio prediction:Prodigal:2.6,similar to AA sequence:UniProtKB:O32181;locus_tag=assembly_00923;product=putative HTH-type transcriptional regulator YusO;protein_id=gnl|Prokka|assembly_00923
gnl|Prokka|assembly_1	prokka	gene	894045	894527	.	-	.	ID=assembly_00923_gene;Name=yusO_1;gene=yusO_1;locus_tag=assembly_00923
gnl|Prokka|assembly_1	Prodigal:2.6	CDS	894699	897269	.	+	0	ID=assembly_00924;Parent=assembly_00924_gene;eC_number=2.3.2.3;Name=mprF;gene=mprF;inference=ab initio prediction:Prodigal:2.6,similar to AA sequence:UniProtKB:C0H3X7;locus_tag=assembly_00924;product=Phosphatidylglycerol lysyltransferase;protein_id=gnl|Prokka|assembly_00924
gnl|Prokka|assembly_1	prokka	gene	894699	897269	.	+	.	ID=assembly_00924_gene;Name=mprF;gene=mprF;locus_tag=assembly_00924
gnl|Prokka|assembly_1	Prodigal:2.6	CDS	897287	898264	.	-	0	ID=assembly_00925;Parent=assembly_00925_gene;Name=yfiY;dbxref=COG:COG0614;gene=yfiY;inference=ab initio prediction:Prodigal:2.6,similar to AA sequence:UniProtKB:O31567;locus_tag=assembly_00925;product=putative siderophore-binding lipoprotein YfiY;protein_id=gnl|Prokka|assembly_00925
gnl|Prokka|assembly_1	prokka	gene	897287	898264	.	-	.	ID=assembly_00925_gene;Name=yfiY;gene=yfiY;locus_tag=assembly_00925
gnl|Prokka|assembly_1	Prodigal:2.6	CDS	898395	899396	.	+	0	ID=assembly_00926;Parent=assembly_00926_gene;Name=yfiZ_2;dbxref=COG:COG0609;gene=yfiZ_2;inference=ab initio prediction:Prodigal:2.6,similar to AA sequence:UniProtKB:O31568;locus_tag=assembly_00926;product=putative siderophore transport system permease protein YfiZ;protein_id=gnl|Prokka|assembly_00926
gnl|Prokka|assembly_1	prokka	gene	898395	899396	.	+	.	ID=assembly_00926_gene;Name=yfiZ_2;gene=yfiZ_2;locus_tag=assembly_00926
gnl|Prokka|assembly_1	Prodigal:2.6	CDS	899393	900424	.	+	0	ID=assembly_00927;Parent=assembly_00927_gene;Name=yfhA;dbxref=COG:COG0609;gene=yfhA;inference=ab initio prediction:Prodigal:2.6,similar to AA sequence:UniProtKB:O31569;locus_tag=assembly_00927;product=putative siderophore transport system permease protein YfhA;protein_id=gnl|Prokka|assembly_00927
gnl|Prokka|assembly_1	prokka	gene	899393	900424	.	+	.	ID=assembly_00927_gene;Name=yfhA;gene=yfhA;locus_tag=assembly_00927
gnl|Prokka|assembly_1	Prodigal:2.6	CDS	900539	901420	.	+	0	ID=assembly_00928;Parent=assembly_00928_gene;eC_number=5.1.-.-;Name=yddE;dbxref=COG:COG0384;gene=yddE;inference=ab initio prediction:Prodigal:2.6,similar to AA sequence:UniProtKB:P37757;locus_tag=assembly_00928;product=putative isomerase YddE;protein_id=gnl|Prokka|assembly_00928
gnl|Prokka|assembly_1	prokka	gene	900539	901420	.	+	.	ID=assembly_00928_gene;Name=yddE;gene=yddE;locus_tag=assembly_00928
gnl|Prokka|assembly_1	Prodigal:2.6	CDS	901508	902092	.	+	0	ID=assembly_00929;Parent=assembly_00929_gene;eC_number=1.-.-.-;Name=ydjA;dbxref=COG:COG0778;gene=ydjA;inference=ab initio prediction:Prodigal:2.6,similar to AA sequence:UniProtKB:P0ACY1;locus_tag=assembly_00929;product=Putative NAD(P)H nitroreductase YdjA;protein_id=gnl|Prokka|assembly_00929
gnl|Prokka|assembly_1	prokka	gene	901508	902092	.	+	.	ID=assembly_00929_gene;Name=ydjA;gene=ydjA;locus_tag=assembly_00929
gnl|Prokka|assembly_1	Prodigal:2.6	CDS	902131	902322	.	-	0	ID=assembly_00930;Parent=assembly_00930_gene;inference=ab initio prediction:Prodigal:2.6;locus_tag=assembly_00930;product=hypothetical protein;protein_id=gnl|Prokka|assembly_00930
gnl|Prokka|assembly_1	prokka	gene	902131	902322	.	-	.	ID=assembly_00930_gene;locus_tag=assembly_00930
gnl|Prokka|assembly_1	Prodigal:2.6	CDS	902389	902499	.	-	0	ID=assembly_00931;Parent=assembly_00931_gene;inference=ab initio prediction:Prodigal:2.6;locus_tag=assembly_00931;product=hypothetical protein;protein_id=gnl|Prokka|assembly_00931
gnl|Prokka|assembly_1	prokka	gene	902389	902499	.	-	.	ID=assembly_00931_gene;locus_tag=assembly_00931
gnl|Prokka|assembly_1	Prodigal:2.6	CDS	902554	903465	.	-	0	ID=assembly_00932;Parent=assembly_00932_gene;inference=ab initio prediction:Prodigal:2.6,similar to AA sequence:UniProtKB:Q7A6Q5;locus_tag=assembly_00932;product=Epimerase family protein;protein_id=gnl|Prokka|assembly_00932
gnl|Prokka|assembly_1	prokka	gene	902554	903465	.	-	.	ID=assembly_00932_gene;locus_tag=assembly_00932
gnl|Prokka|assembly_1	Prodigal:2.6	CDS	903554	904348	.	+	0	ID=assembly_00933;Parent=assembly_00933_gene;Name=recX;gene=recX;inference=ab initio prediction:Prodigal:2.6,similar to AA sequence:UniProtKB:P66003;locus_tag=assembly_00933;product=Regulatory protein RecX;protein_id=gnl|Prokka|assembly_00933
gnl|Prokka|assembly_1	prokka	gene	903554	904348	.	+	.	ID=assembly_00933_gene;Name=recX;gene=recX;locus_tag=assembly_00933
gnl|Prokka|assembly_1	Prodigal:2.6	CDS	904350	904664	.	+	0	ID=assembly_00934;Parent=assembly_00934_gene;Name=yfhH;gene=yfhH;inference=ab initio prediction:Prodigal:2.6,similar to AA sequence:UniProtKB:O31576;locus_tag=assembly_00934;product=putative protein YfhH;protein_id=gnl|Prokka|assembly_00934
gnl|Prokka|assembly_1	prokka	gene	904350	904664	.	+	.	ID=assembly_00934_gene;Name=yfhH;gene=yfhH;locus_tag=assembly_00934
gnl|Prokka|assembly_1	Prodigal:2.6	CDS	904807	906000	.	+	0	ID=assembly_00935;Parent=assembly_00935_gene;Name=ydhP_1;dbxref=COG:COG2814;gene=ydhP_1;inference=ab initio prediction:Prodigal:2.6,similar to AA sequence:UniProtKB:P77389;locus_tag=assembly_00935;product=Inner membrane transport protein YdhP;protein_id=gnl|Prokka|assembly_00935
gnl|Prokka|assembly_1	prokka	gene	904807	906000	.	+	.	ID=assembly_00935_gene;Name=ydhP_1;gene=ydhP_1;locus_tag=assembly_00935
gnl|Prokka|assembly_1	Prodigal:2.6	CDS	906032	906184	.	-	0	ID=assembly_00936;Parent=assembly_00936_gene;Name=sspK;gene=sspK;inference=ab initio prediction:Prodigal:2.6,similar to AA sequence:UniProtKB:Q7WY75;locus_tag=assembly_00936;product=Small%2C acid-soluble spore protein K;protein_id=gnl|Prokka|assembly_00936
gnl|Prokka|assembly_1	prokka	gene	906032	906184	.	-	.	ID=assembly_00936_gene;Name=sspK;gene=sspK;locus_tag=assembly_00936
gnl|Prokka|assembly_1	Prodigal:2.6	CDS	906309	906578	.	+	0	ID=assembly_00937;Parent=assembly_00937_gene;inference=ab initio prediction:Prodigal:2.6;locus_tag=assembly_00937;product=hypothetical protein;protein_id=gnl|Prokka|assembly_00937
gnl|Prokka|assembly_1	prokka	gene	906309	906578	.	+	.	ID=assembly_00937_gene;locus_tag=assembly_00937
gnl|Prokka|assembly_1	Prodigal:2.6	CDS	906723	907241	.	+	0	ID=assembly_00938;Parent=assembly_00938_gene;Name=ywsB_1;gene=ywsB_1;inference=ab initio prediction:Prodigal:2.6,similar to AA sequence:UniProtKB:P96729;locus_tag=assembly_00938;product=Cell wall-binding protein YwsB;protein_id=gnl|Prokka|assembly_00938
gnl|Prokka|assembly_1	prokka	gene	906723	907241	.	+	.	ID=assembly_00938_gene;Name=ywsB_1;gene=ywsB_1;locus_tag=assembly_00938
gnl|Prokka|assembly_1	Prodigal:2.6	CDS	907266	907658	.	+	0	ID=assembly_00939;Parent=assembly_00939_gene;Name=sdpI;dbxref=COG:COG5658;gene=sdpI;inference=ab initio prediction:Prodigal:2.6,similar to AA sequence:UniProtKB:O32241;locus_tag=assembly_00939;product=Immunity protein SdpI;protein_id=gnl|Prokka|assembly_00939
gnl|Prokka|assembly_1	prokka	gene	907266	907658	.	+	.	ID=assembly_00939_gene;Name=sdpI;gene=sdpI;locus_tag=assembly_00939
gnl|Prokka|assembly_1	Prodigal:2.6	CDS	907645	908505	.	+	0	ID=assembly_00940;Parent=assembly_00940_gene;eC_number=3.3.2.10;Name=ephA;gene=ephA;inference=ab initio prediction:Prodigal:2.6,similar to AA sequence:UniProtKB:I6YGS0;locus_tag=assembly_00940;product=Epoxide hydrolase A;protein_id=gnl|Prokka|assembly_00940
gnl|Prokka|assembly_1	prokka	gene	907645	908505	.	+	.	ID=assembly_00940_gene;Name=ephA;gene=ephA;locus_tag=assembly_00940
gnl|Prokka|assembly_1	Prodigal:2.6	CDS	908737	909726	.	+	0	ID=assembly_00941;Parent=assembly_00941_gene;eC_number=2.4.-.-;Name=csbB;dbxref=COG:COG0463;gene=csbB;inference=ab initio prediction:Prodigal:2.6,similar to AA sequence:UniProtKB:Q45539;locus_tag=assembly_00941;product=Putative glycosyltransferase CsbB;protein_id=gnl|Prokka|assembly_00941
gnl|Prokka|assembly_1	prokka	gene	908737	909726	.	+	.	ID=assembly_00941_gene;Name=csbB;gene=csbB;locus_tag=assembly_00941
gnl|Prokka|assembly_1	Prodigal:2.6	CDS	909798	912383	.	+	0	ID=assembly_00942;Parent=assembly_00942_gene;inference=ab initio prediction:Prodigal:2.6;locus_tag=assembly_00942;product=hypothetical protein;protein_id=gnl|Prokka|assembly_00942
gnl|Prokka|assembly_1	prokka	gene	909798	912383	.	+	.	ID=assembly_00942_gene;locus_tag=assembly_00942
gnl|Prokka|assembly_1	Prodigal:2.6	CDS	912376	913359	.	-	0	ID=assembly_00943;Parent=assembly_00943_gene;Name=yfhP;dbxref=COG:COG1988;gene=yfhP;inference=ab initio prediction:Prodigal:2.6,similar to AA sequence:UniProtKB:O31583;locus_tag=assembly_00943;product=putative protein YfhP;protein_id=gnl|Prokka|assembly_00943
gnl|Prokka|assembly_1	prokka	gene	912376	913359	.	-	.	ID=assembly_00943_gene;Name=yfhP;gene=yfhP;locus_tag=assembly_00943
[truncated: 6,976 more rows]

## Sheet: Table S2
Table S2. CAZymes identified in the B. subtilis YB-15 genome.
Family HMM	HMM length	Query ID	Query length	E-values	HMM start	HMM end	Query start	Query end	Coverage	Signal_Peptides
AA4.hmm	522	assembly_03109	470	2.5e-31	39	261	26	242	0.425287
AA6.hmm	195	assembly_01006	176	2.2e-52	1	193	2	169	0.984615
[truncated: 126 more rows]

## Sheet: Table S3
Table S3. Genes associated with plant growth promotion identified in the B. subtilis YB-15 genome.
[truncated: 74 more rows]
